# Supplementary material for: The Mechanism of Histone Ubiquitylation by the ASB9-CUL5 Ubiquitin Ligase
Source: bioRxiv. 2025 May 26:2025.05.21.655409. Preprint. [Version 1] doi: 10.1101/2025.05.21.655409 (PMC12154916; doi:10.1101/2025.05.21.655409)
Supplement: Supplement 2 [file media-2.xlsx]

## Sheet: CL_01
CL_01 is the H4 monoUb band from 2 min
Protein Group	Accession	Top	Peptide	Unique	-10LgP	Mass	Length	ppm	m/z	z	RT	CV	Scan	Source File	Area Sample 1	#Feature	Start	End	PTM	AScore	Found By
10	H2A	TRUE	AGLQFPVGR	TRUE	105.84	943.524	9	-0.4	472.769	2	44.5613	-40	13153	CL_01.raw	7200000	3	22	30			DB Search
10	H2A	TRUE	HLQLAVR	TRUE	70.22	835.503	7	0.9	418.759	2	27.2082	-60	6145	CL_01.raw	1980000	1	83	89			DB Search
10	H2A	TRUE	NDEELNK(+42.01)LLGR	TRUE	67.21	1341.69	11	0	448.237	3	54.709	-80	17819	CL_01.raw	3340000	3	90	100	Acetic anhydrate	K7:Acetic anhydrate:90.32	PEAKS PTM
10	H2A	TRUE	VTIAQGGVLPNIQSVLLPK	TRUE	34.1	1946.16	19	0	649.726	3	79.7319	-60	25028	CL_01.raw		0	101	119			DB Search
7	H2B	TRUE	K(+42.01)ESYAIYVYK	TRUE	64.59	1304.67	10	-0.5	653.34	2	45.7493	-60	13663	CL_01.raw	95400	1	32	41	Acetic anhydrate	K1:Acetic anhydrate:100.79	PEAKS PTM
7	H2B	TRUE	SIM(+15.99)NSFVNDVFER	TRUE	62.21	1572.72	13	0.2	787.37	2	63.3516	-40	20456	CL_01.raw	259000	2	58	70	Oxidation (M)	M3:Oxidation (M):1000.00	PEAKS PTM
7	H2B	TRUE	VNDVFER	TRUE	104.1	877.429	7	0.3	439.722	2	26.6855	-60	6003	CL_01.raw	20600	1	64	70			DB Search
7	H2B	TRUE	L(+42.01)AHYNK(+42.01)R	TRUE	42.55	984.514	7	0.5	493.265	2	28.4922	-40	6542	CL_01.raw	46300	1	78	84	Acetic anhydrate;Acetic anhydrate	L1:Acetic anhydrate:1000.00;K6:Acetic anhydrate:1000.00	PEAKS PTM
7	H2B	TRUE	LAHYNK(+42.01)R	TRUE	46.32	942.504	7	0	472.259	2	14.2662	-40	1723	CL_01.raw	71500	1	78	84	Acetic anhydrate	K6:Acetic anhydrate:39.44	PEAKS PTM
7	H2B	TRUE	EIQTAVR	TRUE	88.34	815.45	7	0.7	408.733	2	15.6196	-80	2039	CL_01.raw	671000	1	91	97			DB Search
7	H2B	TRUE	LLLPGELAK	TRUE	59.47	952.596	9	0.5	477.305	2	50.6662	-60	16275	CL_01.raw	142000	1	98	106			DB Search
3	H3	TRUE	K(+42.01)STGGK(+42.01)APR	TRUE	45.53	984.535	9	1.3	493.276	2	11.5855	-60	1173	CL_01.raw	742000	1	10	18	Acetic anhydrate;Acetic anhydrate	K1:Acetic anhydrate:1000.00;K6:Acetic anhydrate:1000.00	PEAKS PTM
3	H3	TRUE	K(+42.01)QLATK(+42.01)AAR	TRUE	47.08	1069.62	9	0.2	535.82	2	20.6586	-40	3462	CL_01.raw	4140000	2	19	27	Acetic anhydrate;Acetic anhydrate	K1:Acetic anhydrate:1000.00;K6:Acetic anhydrate:1000.00	PEAKS PTM
3	H3	TRUE	SAPATGGVK(+42.01)K(+42.01)PHR	TRUE	41.28	1388.75	13	-0.5	463.925	3	20.4093	-60	3414	CL_01.raw	38600	1	29	41	Acetic anhydrate;Acetic anhydrate	K9:Acetic anhydrate:10.87;K10:Acetic anhydrate:9.99	PEAKS PTM
3	H3	TRUE	YRPGTVALR	TRUE	56.24	1031.59	9	-0.3	516.801	2	25.2005	-80	5567	CL_01.raw	463000	1	42	50			DB Search
3	H3	TRUE	R(+42.01)YQK(+42.01)STELLIR	TRUE	38.79	1489.83	11	0.5	497.616	3	50.6662	-60	16167	CL_01.raw	30400	1	54	64	Acetic anhydrate;Acetic anhydrate	R1:Acetic anhydrate:1000.00;K4:Acetic anhydrate:1000.00	PEAKS PTM
3	H3	TRUE	RYQK(+42.01)STELLIR	TRUE	76.79	1447.81	11	0.5	483.612	3	43.4926	-40	12765	CL_01.raw	1200000	3	54	64	Acetic anhydrate	K4:Acetic anhydrate:9.42	PEAKS PTM
3	H3	TRUE	Y(+42.01)QKSTELLIR	TRUE	35.63	1291.71	10	2.3	431.579	3	46.2908	-60	14078	CL_01.raw		0	55	64	Acetic anhydrate	Y1:Acetic anhydrate:0.00	PEAKS PTM
3	H3	TRUE	YQK(+42.01)STELLIR	TRUE	67.16	1291.71	10	-0.8	646.864	2	46.9078	-60	14248	CL_01.raw	3010000	3	55	64	Acetic anhydrate	K3:Acetic anhydrate:32.28	PEAKS PTM
3	H3	TRUE	STELLIR	TRUE	101.64	830.486	7	0	416.25	2	35.4683	-60	8974	CL_01.raw	141000	1	58	64			DB Search
3	H3	TRUE	EIAQDFK(+42.01)TDLR	TRUE	72.74	1376.69	11	3.8	689.357	2	49.0998	-40	15372	CL_01.raw	5070000	4	74	84	Acetic anhydrate	K7:Acetic anhydrate:78.19	PEAKS PTM
3	H3	TRUE	AQDFK(+42.01)TDLR	TRUE	60.21	1134.57	9	-1.2	568.29	2	49.1715	-40	15287	CL_01.raw	6250	1	76	84	Acetic anhydrate	K5:Acetic anhydrate:67.69	PEAKS PTM
3	H3	TRUE	RVTIM(+15.99)PK(+42.01)DIQLAR	TRUE	46.58	1597.9	13	0.1	533.64	3	48.7882	-60	15054	CL_01.raw	18800	1	117	129	Oxidation (M);Acetic anhydrate	M5:Oxidation (M):1000.00;K7:Acetic anhydrate:21.46	PEAKS PTM
3	H3	TRUE	VTIM(+15.99)PK(+42.01)DIQLAR	TRUE	65.7	1441.8	12	3.1	721.908	2	48.6545	-40	14905	CL_01.raw	6400000	4	118	129	Oxidation (M);Acetic anhydrate	M4:Oxidation (M):1000.00;K6:Acetic anhydrate:86.16	PEAKS PTM
3	H3	TRUE	VTIMPK(+42.01)DIQLAR	TRUE	78.39	1425.8	12	0.1	713.908	2	56.573	-40	18467	CL_01.raw	909000	2	118	129	Acetic anhydrate	K6:Acetic anhydrate:61.30	PEAKS PTM
1	H4	TRUE	K(+114.04)VLRDNIQGITK(+42.01)PAIR	TRUE	52.49	1977.15	16	2.5	495.296	4	46.2616	-40	13974	CL_01.raw	190000	1	21	36	Ubiquitin;Acetic anhydrate	K1:Ubiquitin:58.64;K12:Acetic anhydrate:71.87	PEAKS PTM
1	H4	TRUE	K(+42.01)VLRDNIQGIT(+114.04)KPAIR	TRUE	47.28	1977.15	16	0.4	495.295	4	44.4143	-40	13049	CL_01.raw	213000	1	21	36	Acetic anhydrate;Ubiquitin	K1:Acetic anhydrate:30.57;T11:Ubiquitin:0.00	PEAKS PTM
1	H4	TRUE	K(+42.01)VLRDNIQGITK(+114.04)PAIR	TRUE	63.7	1977.15	16	0.1	660.057	3	44.4509	-60	13238	CL_01.raw	327000	2	21	36	Acetic anhydrate;Ubiquitin	K1:Acetic anhydrate:67.73;K12:Ubiquitin:17.01	PEAKS PTM
1	H4	TRUE	K(+42.01)VLRDNIQGITK(+42.01)PAIR	TRUE	78.51	1905.12	16	2.7	636.048	3	49.6145	-60	15718	CL_01.raw	3100000	3	21	36	Acetic anhydrate;Acetic anhydrate	K1:Acetic anhydrate:1000.00;K12:Acetic anhydrate:1000.00	PEAKS PTM
1	H4	TRUE	KVLRDNIQGITK(+42.01)PAIR	TRUE	52.66	1863.11	16	2	622.044	3	46.2888	-60	13915	CL_01.raw	57000	1	21	36	Acetic anhydrate	K12:Acetic anhydrate:41.98	PEAKS PTM
1	H4	TRUE	VLRDNIQGITK(+42.01)PAIR	TRUE	69.36	1735.01	15	0.8	579.345	3	48.9287	-60	15193	CL_01.raw	111000	2	22	36	Acetic anhydrate	K11:Acetic anhydrate:59.20	PEAKS PTM
1	H4	TRUE	DNIQGIT(+114.04)K(+42.01)PAIR	TRUE	52.45	1480.8	12	-1.2	741.406	2	39.5749	-40	10496	CL_01.raw	7380	1	25	36	Ubiquitin;Acetic anhydrate	T7:Ubiquitin:1000.00;K8:Acetic anhydrate:38.64	PEAKS PTM
1	H4	TRUE	DNIQGIT(+114.04)KPAIR	TRUE	50.56	1438.79	12	0.5	720.402	2	34.9238	-40	8970	CL_01.raw	6630000	3	25	36	Ubiquitin	T7:Ubiquitin:0.00	PEAKS PTM
1	H4	TRUE	DNIQGIT(+114.04)KPAIRR	TRUE	52.25	1594.89	13	-0.1	532.637	3	31.281	-60	7326	CL_01.raw	36100	1	25	37	Ubiquitin	T7:Ubiquitin:0.00	PEAKS PTM
1	H4	TRUE	DNIQGITK	TRUE	52.86	887.471	8	0.5	444.743	2	18.9558	-60	2812	CL_01.raw	34000	1	25	32			DB Search
1	H4	TRUE	DNIQGITK(+114.04)PAIR	TRUE	57.41	1438.79	12	0.5	720.402	2	34.9238	-40	8819	CL_01.raw	7160000	4	25	36	Ubiquitin	K8:Ubiquitin:17.01	PEAKS PTM
1	H4	TRUE	DNIQGITK(+383.23)P	TRUE	57.1	1367.75	9	4.8	684.887	2	42.0515	-40	11845	CL_01.raw	206000	1	25	33	Ubiquitination	K8:Ubiquitination:1000.00	PEAKS PTM
1	H4	TRUE	DNIQGITK(+383.23)PAIR	TRUE	54.18	1707.97	12	0.4	570.332	3	36.9424	-60	9410	CL_01.raw	1260000	3	25	36	Ubiquitination	K8:Ubiquitination:1000.00	PEAKS PTM
1	H4	TRUE	DNIQGITK(+42.01)PAIR	TRUE	72.99	1366.76	12	0.5	684.386	2	42.0157	-40	11980	CL_01.raw	82300000	7	25	36	Acetic anhydrate	K8:Acetic anhydrate:120.29	PEAKS PTM
1	H4	TRUE	DNIQGITK(+42.01)PAIRR	TRUE	54.42	1522.86	13	-1	508.626	3	39.0043	-60	10276	CL_01.raw	348000	1	25	37	Acetic anhydrate	K8:Acetic anhydrate:104.80	PEAKS PTM
1	H4	TRUE	DNIQGITKPAIR	TRUE	107.58	1324.75	12	0.4	663.381	2	32.8806	-40	7978	CL_01.raw	136000	3	25	36			DB Search
1	H4	TRUE	NIQGITK(+42.01)PAIR	TRUE	52.7	1251.73	11	0.8	626.873	2	42.1545	-40	11908	CL_01.raw	28000	1	26	36	Acetic anhydrate	K7:Acetic anhydrate:72.73	PEAKS PTM
1	H4	TRUE	IQGIT(+114.04)KPAIR	TRUE	36.72	1209.72	10	0.4	605.867	2	34.9296	-60	8764	CL_01.raw		0	27	36	Ubiquitin	T5:Ubiquitin:0.00	PEAKS PTM
1	H4	TRUE	IQGITK(+42.01)PAIR	TRUE	34.99	1137.69	10	0.4	569.851	2	42.1599	-60	12077	CL_01.raw		0	27	36	Acetic anhydrate	K6:Acetic anhydrate:68.60	PEAKS PTM
1	H4	TRUE	QGITK(+114.04)PAIR	TRUE	52.74	1096.64	9	-0.9	549.324	2	34.905	-60	8695	CL_01.raw	32000	1	28	36	Ubiquitin	K5:Ubiquitin:17.01	PEAKS PTM
1	H4	TRUE	QGITK(+42.01)PAIR	TRUE	50.4	1024.6	9	-1	513.308	2	42.084	-60	11913	CL_01.raw	264000	1	28	36	Acetic anhydrate	K5:Acetic anhydrate:63.97	PEAKS PTM
1	H4	TRUE	GITK(+114.04)PAIR	TRUE	34.96	968.577	8	-1.4	485.295	2	34.9296	-60	8787	CL_01.raw		0	29	36	Ubiquitin	K4:Ubiquitin:17.01	PEAKS PTM
1	H4	TRUE	RISGLIYEETR	TRUE	108.49	1335.71	11	0.5	446.246	3	39.6159	-60	10529	CL_01.raw	12900	1	46	56			DB Search
1	H4	TRUE	I(+42.01)SGLIYEETR	TRUE	65.59	1221.62	10	0.5	611.82	2	66.7053	-40	21671	CL_01.raw	4510000	2	47	56	Acetic anhydrate	I1:Acetic anhydrate:1000.00	PEAKS PTM
1	H4	TRUE	ISGLIYEETR	TRUE	107.3	1179.61	10	-1.3	590.813	2	41.1693	-40	11395	CL_01.raw	46100000	3	47	56			DB Search
1	H4	TRUE	G(+42.01)VLKVFLENVIR	TRUE	38.43	1427.85	12	0	476.957	3	89.6698	-60	27018	CL_01.raw	96900	1	57	68	Acetic anhydrate	G1:Acetic anhydrate:0.00	PEAKS PTM
1	H4	TRUE	GVLK(+42.01)VFLENVIR	TRUE	57.25	1427.85	12	1.7	714.933	2	89.6643	-40	27059	CL_01.raw	937000	2	57	68	Acetic anhydrate	K4:Acetic anhydrate:32.46	PEAKS PTM
1	H4	TRUE	K(+42.01)VFLENVIR	TRUE	44.29	1158.68	9	0.3	580.345	2	59.1875	-60	19209	CL_01.raw	85400	1	60	68	Acetic anhydrate	K1:Acetic anhydrate:1000.00	PEAKS PTM
1	H4	TRUE	VFLENVIR	TRUE	106.35	988.571	8	1.7	495.293	2	54.53	-40	17794	CL_01.raw	1930000	1	61	68			DB Search
1	H4	TRUE	D(+42.01)AVTYTEHAK(+42.01)R	TRUE	50.19	1373.66	11	1.4	458.894	3	22.4064	-60	4280	CL_01.raw	227000	3	69	79	Acetic anhydrate;Acetic anhydrate	D1:Acetic anhydrate:1000.00;K10:Acetic anhydrate:1000.00	PEAKS PTM
1	H4	TRUE	DAVTYT(+114.04)EHAK(+114.04)	TRUE	55.53	1361.62	10	0.4	681.818	2	23.1588	-40	4576	CL_01.raw		0	69	78	Ubiquitin;Ubiquitin	T6:Ubiquitin:32.28;K10:Ubiquitin:22.09	PEAKS PTM
1	H4	TRUE	DAVTYTEH	TRUE	99.92	934.403	8	0	468.209	2	15.3572	-60	1959	CL_01.raw	177000	1	69	76			DB Search
1	H4	TRUE	DAVTYTEH(+15.99)AK(+42.01)R	TRUE	55.87	1347.64	11	0.4	674.828	2	22.4009	-40	4107	CL_01.raw	2180000	2	69	79	Oxidation (HW);Acetic anhydrate	H8:Oxidation (HW):1000.00;K10:Acetic anhydrate:90.01	PEAKS PTM
1	H4	TRUE	DAVTYTEHAK	TRUE	108.16	1133.54	10	-0.1	567.775	2	16.1977	-40	2158	CL_01.raw	75700	1	69	78			DB Search
1	H4	TRUE	DAVTYTEHAK(+114.04)R	TRUE	62.87	1403.68	11	0.3	468.901	3	17.1868	-60	2474	CL_01.raw	967000	2	69	79	Ubiquitin	K10:Ubiquitin:49.79	PEAKS PTM
1	H4	TRUE	DAVTYTEHAK(+42.01)R	TRUE	77.96	1331.65	11	2.9	666.833	2	22.4009	-40	4184	CL_01.raw	28100000	7	69	79	Acetic anhydrate	K10:Acetic anhydrate:148.12	PEAKS PTM
1	H4	TRUE	AVTYTEHAK(+42.01)R	TRUE	44.57	1216.62	10	1.8	406.548	3	22.6062	-60	4261	CL_01.raw	12800	1	70	79	Acetic anhydrate	K9:Acetic anhydrate:47.82	PEAKS PTM
1	H4	TRUE	VTYTEHAK(+42.01)R	TRUE	55.64	1145.58	9	1.5	573.8	2	22.4064	-60	4317	CL_01.raw	1410000	3	71	79	Acetic anhydrate	K8:Acetic anhydrate:104.64	PEAKS PTM
1	H4	TRUE	TYTEHAK(+42.01)R	TRUE	70.63	1046.51	8	1.5	524.265	2	22.4064	-60	4431	CL_01.raw	1630000	3	72	79	Acetic anhydrate	K7:Acetic anhydrate:90.32	PEAKS PTM
1	H4	TRUE	YTEHAK(+42.01)R	TRUE	60.97	945.467	7	1.3	473.741	2	22.4064	-60	4234	CL_01.raw	250000	1	73	79	Acetic anhydrate	K6:Acetic anhydrate:52.68	PEAKS PTM
1	H4	TRUE	K(+42.01)TVTAM(+15.99)DVVYALK	TRUE	61.57	1495.8	13	0.8	748.906	2	57.1997	-40	18609	CL_01.raw	461000	2	80	92	Acetic anhydrate;Oxidation (M)	K1:Acetic anhydrate:101.58;M6:Oxidation (M):1000.00	PEAKS PTM
1	H4	TRUE	K(+42.01)TVTAM(+15.99)DVVYALKR	TRUE	71.69	1651.9	14	0.3	551.64	3	57.4259	-40	18495	CL_01.raw	388000	1	80	93	Acetic anhydrate;Oxidation (M)	K1:Acetic anhydrate:40.43;M6:Oxidation (M):1000.00	PEAKS PTM
1	H4	TRUE	K(+42.01)TVTAMDVVYALK	TRUE	85.58	1479.8	13	-0.1	740.908	2	69.0045	-40	22345	CL_01.raw	303000	1	80	92	Acetic anhydrate	K1:Acetic anhydrate:85.25	PEAKS PTM
1	H4	TRUE	K(+42.01)TVTAMDVVYALK(+114.04)R	TRUE	91.84	1749.94	14	0.6	584.323	3	71.1432	-40	23039	CL_01.raw	2550000	1	80	93	Acetic anhydrate;Ubiquitin	K1:Acetic anhydrate:167.97;K13:Ubiquitin:161.68	PEAKS PTM
1	H4	TRUE	K(+42.01)TVTAMDVVYALK(+42.01)R	TRUE	72.05	1677.91	14	4.5	560.314	3	78.0579	-40	24570	CL_01.raw	10900000	2	80	93	Acetic anhydrate;Acetic anhydrate	K1:Acetic anhydrate:1000.00;K13:Acetic anhydrate:1000.00	PEAKS PTM
1	H4	TRUE	K(+42.01)TVTAMDVVYALKR	TRUE	68.59	1635.9	14	0.5	546.308	3	68.3896	-40	22250	CL_01.raw	384000	1	80	93	Acetic anhydrate	K1:Acetic anhydrate:54.40	PEAKS PTM
1	H4	TRUE	KT(+114.04)VTAMDVVYALK(+42.01)R	TRUE	83.65	1749.94	14	-0.3	584.322	3	74.6832	-40	23818	CL_01.raw	675000	1	80	93	Ubiquitin;Acetic anhydrate	T2:Ubiquitin:0.00;K13:Acetic anhydrate:126.79	PEAKS PTM
1	H4	TRUE	KTVTAM(+15.99)DVVYALK(+42.01)R	TRUE	78.03	1651.9	14	0.4	551.64	3	61.7416	-60	20011	CL_01.raw	865000	3	80	93	Oxidation (M);Acetic anhydrate	M6:Oxidation (M):1000.00;K13:Acetic anhydrate:83.24	PEAKS PTM
1	H4	TRUE	KTVTAMDVVYALK(+42.01)R	TRUE	69.61	1635.9	14	0.1	546.308	3	75.0529	-60	23872	CL_01.raw	256000	1	80	93	Acetic anhydrate	K13:Acetic anhydrate:69.38	PEAKS PTM
1	H4	TRUE	TVTAM(+15.99)DVVYALK(+114.04)R	TRUE	42.5	1595.83	13	-0.1	532.952	3	59.1297	-60	19164	CL_01.raw	41200	1	81	93	Oxidation (M);Ubiquitin	M5:Oxidation (M):1000.00;K12:Ubiquitin:28.74	PEAKS PTM
1	H4	TRUE	TVTAM(+15.99)DVVYALK(+42.01)R	TRUE	66.24	1523.8	13	-0.4	508.941	3	65.7662	-60	21212	CL_01.raw	1150000	5	81	93	Oxidation (M);Acetic anhydrate	M5:Oxidation (M):1000.00;K12:Acetic anhydrate:88.25	PEAKS PTM
1	H4	TRUE	TVTAMDVVYALK(+42.01)R	TRUE	71.97	1507.81	13	0.1	503.61	3	77.8114	-60	24503	CL_01.raw	92200	1	81	93	Acetic anhydrate	K12:Acetic anhydrate:88.25	PEAKS PTM
2	Ubiquitin	TRUE	M(+15.99)QIFVK(+42.01)TLTGK	TRUE	71.84	1322.73	11	1	662.371	2	51.1834	-60	16710	CL_01.raw	115000	1	1	11	Oxidation (M);Acetic anhydrate	M1:Oxidation (M):1000.00;K6:Acetic anhydrate:30.64	PEAKS PTM
2	Ubiquitin	TRUE	M(+42.01)QIFVKTLTGK(+42.01)	TRUE	56.44	1348.74	11	0	675.378	2	89.1701	-40	26853	CL_01.raw	122000	1	1	11	Acetic anhydrate;Acetic anhydrate	M1:Acetic anhydrate:56.99;K11:Acetic anhydrate:0.00	PEAKS PTM
2	Ubiquitin	TRUE	A(+42.01)KIQDK(+42.01)EGIPPDQQR	TRUE	53.84	1805.93	15	0.8	602.983	3	30.7034	-60	7066	CL_01.raw	176000	2	28	42	Acetic anhydrate;Acetic anhydrate	A1:Acetic anhydrate:0.00;K6:Acetic anhydrate:11.12	PEAKS PTM
2	Ubiquitin	TRUE	AK(+42.01)IQDK(+42.01)EGIPPDQQR	TRUE	53.93	1805.93	15	0.8	602.983	3	30.7034	-60	7123	CL_01.raw	81000	1	28	42	Acetic anhydrate;Acetic anhydrate	K2:Acetic anhydrate:0.00;K6:Acetic anhydrate:23.70	PEAKS PTM
2	Ubiquitin	TRUE	RLIFAGK(+42.01)QLEDGR	TRUE	72.37	1543.85	13	0.5	515.623	3	49.8125	-60	15679	CL_01.raw	267000	1	42	54	Acetic anhydrate	K7:Acetic anhydrate:49.54	PEAKS PTM
2	Ubiquitin	TRUE	L(+42.01)IFAGK(+42.01)QLEDGR	TRUE	80.49	1429.76	12	0.3	715.886	2	73.1956	-40	23498	CL_01.raw	243000	1	43	54	Acetic anhydrate;Acetic anhydrate	L1:Acetic anhydrate:1000.00;K6:Acetic anhydrate:1000.00	PEAKS PTM
2	Ubiquitin	TRUE	L(+42.01)IFAGKQLEDGR	TRUE	43.95	1387.75	12	0.2	463.589	3	52.7743	-60	17138	CL_01.raw		0	43	54	Acetic anhydrate	L1:Acetic anhydrate:0.00	PEAKS PTM
2	Ubiquitin	TRUE	LIFAGK(+114.04)QLEDGR	TRUE	56.54	1459.78	12	-0.1	487.6	3	43.462	-60	12626	CL_01.raw	116000	1	43	54	Ubiquitin	K6:Ubiquitin:1000.00	PEAKS PTM
2	Ubiquitin	TRUE	LIFAGK(+383.23)QLEDGR	TRUE	39.57	1728.96	12	-0.2	433.248	4	46.897	-60	14254	CL_01.raw	23300	1	43	54	Ubiquitination	K6:Ubiquitination:1000.00	PEAKS PTM
2	Ubiquitin	TRUE	LIFAGK(+42.01)QLED	TRUE	39.2	1174.62	10	0.4	588.319	2	56.2034	-40	18315	CL_01.raw	328000	1	43	52	Acetic anhydrate	K6:Acetic anhydrate:19.39	PEAKS PTM
2	Ubiquitin	TRUE	LIFAGK(+42.01)QLEDGR	TRUE	81.51	1387.75	12	0.2	694.88	2	50.4002	-40	16459	CL_01.raw	143000000	7	43	54	Acetic anhydrate	K6:Acetic anhydrate:95.62	PEAKS PTM
2	Ubiquitin	TRUE	IFAGK(+42.01)QLEDGR	TRUE	48.27	1274.66	11	0.1	638.338	2	50.5523	-60	16170	CL_01.raw	37400	1	44	54	Acetic anhydrate	K5:Acetic anhydrate:28.70	PEAKS PTM
2	Ubiquitin	TRUE	FAGK(+42.01)QLEDGR	TRUE	63.07	1161.58	10	0.3	581.796	2	50.3296	-60	15923	CL_01.raw	1170000	3	45	54	Acetic anhydrate	K4:Acetic anhydrate:56.34	PEAKS PTM
2	Ubiquitin	TRUE	A(+42.01)GKQLEDGR	TRUE	39.82	1014.51	9	0.3	508.262	2	49.809	-60	15595	CL_01.raw	256000	2	46	54	Acetic anhydrate	A1:Acetic anhydrate:0.00	PEAKS PTM
2	Ubiquitin	TRUE	AGK(+42.01)QLEDGR	TRUE	45.36	1014.51	9	0.1	508.262	2	50.3296	-60	16028	CL_01.raw	234000	1	46	54	Acetic anhydrate	K3:Acetic anhydrate:9.40	PEAKS PTM
2	Ubiquitin	TRUE	G(+42.01)KQLEDGR	TRUE	37.06	943.472	8	-0.3	472.743	2	50.3296	-60	15955	CL_01.raw	306000	1	47	54	Acetic anhydrate	G1:Acetic anhydrate:0.00	PEAKS PTM
2	Ubiquitin	TRUE	QLEDGR	TRUE	91.14	716.345	6	0.2	359.18	2	50.3296	-60	16116	CL_01.raw	46300	1	49	54			DB Search
2	Ubiquitin	TRUE	TLSDYNIQK	TRUE	106.65	1080.55	9	0.8	541.28	2	26.9326	-60	6059	CL_01.raw	1690000	1	55	63			DB Search
2	Ubiquitin	TRUE	TLSDYNIQK(+42.01)ESTLHLVLR	TRUE	89.86	2171.16	18	-0.1	724.727	3	69.6447	-40	22549	CL_01.raw	836000	2	55	72	Acetic anhydrate	K9:Acetic anhydrate:99.62	PEAKS PTM
2	Ubiquitin	TRUE	ESTLHLVLR	TRUE	106.82	1066.61	9	0.8	534.314	2	44.4143	-40	13191	CL_01.raw	1270000	1	64	72			DB Search

## Sheet: CL_02
CL_02 is the H3 monoUb band from 2 min
Protein Group	Accession	Top	Peptide	Unique	-10LgP	Mass	Length	ppm	m/z	z	RT	CV	Scan	Source File	Area Sample 2	#Feature	Start	End	PTM	AScore	Found By
3	H2A	TRUE	A(+42.01)GLQFPVGR	TRUE	52.82	985.534	9	0.1	493.775	2	51.239	-60	19393	CL_02.raw	14800	1	22	30	Acetic anhydrate	A1:Acetic anhydrate:1000.00	PEAKS PTM
3	H2A	TRUE	AGLQFPVGR	TRUE	109.93	943.524	9	0.9	472.77	2	44.2073	-60	15636	CL_02.raw	27900000	4	22	30			DB Search
3	H2A	TRUE	GLQFPVGR	TRUE	53.38	872.487	8	-0.2	437.251	2	44.3016	-60	14878	CL_02.raw	31700	1	23	30			DB Search
3	H2A	TRUE	LQFPVGR	TRUE	107.85	815.465	7	-0.1	408.74	2	44.2073	-60	15031	CL_02.raw	41900	1	24	30			DB Search
3	H2A	TRUE	QFPVGR	TRUE	80.79	702.381	6	-0.9	352.198	2	44.3044	-60	14880	CL_02.raw		0	25	30			DB Search
3	H2A	TRUE	K(+42.01)(+42.01)GNYAER	TRUE	28.32	920.435	7	-0.6	461.225	2	19.0341	-60	3395	CL_02.raw	39500	1	37	43	Acetic anhydrate;Acetic anhydrate	K1:Acetic anhydrate:1000.00;K1:Acetic anhydrate:1000.00	PEAKS PTM
3	H2A	TRUE	K(+42.01)GNYAER	TRUE	50.09	878.425	7	0.3	440.22	2	11.9932	-80	1432	CL_02.raw	124000	1	37	43	Acetic anhydrate	K1:Acetic anhydrate:1000.00	PEAKS PTM
3	H2A	TRUE	HLQLAVR	TRUE	113.86	835.503	7	1	418.759	2	26.6202	-60	6996	CL_02.raw	6920000	2	83	89			DB Search
3	H2A	TRUE	N(+42.01)DEELNKLLGR	TRUE	28.75	1341.69	11	0.1	448.237	3	51.8426	-60	19819	CL_02.raw	30300	1	90	100	Acetic anhydrate	N1:Acetic anhydrate:0.00	PEAKS PTM
3	H2A	TRUE	NDEELNK(+114.04)LLGR	TRUE	71.97	1413.72	11	-0.8	707.867	2	48.4363	-40	17428	CL_02.raw	563000	3	90	100	Ubiquitin	K7:Ubiquitin:1000.00	PEAKS PTM
3	H2A	TRUE	NDEELNK(+383.23)LLGR	TRUE	34.36	1682.91	11	0.4	561.976	3	50.4025	-80	18750	CL_02.raw	221000	1	90	100	Ubiquitination	K7:Ubiquitination:1000.00	PEAKS PTM
3	H2A	TRUE	NDEELNK(+42.01)LLGR	TRUE	78.04	1341.69	11	3	671.854	2	54.6691	-40	21494	CL_02.raw	14800000	6	90	100	Acetic anhydrate	K7:Acetic anhydrate:109.28	PEAKS PTM
3	H2A	TRUE	DEELNK(+42.01)LLGR	TRUE	64.44	1227.65	10	0.1	614.83	2	54.0166	-40	20773	CL_02.raw	57300	1	91	100	Acetic anhydrate	K6:Acetic anhydrate:96.93	PEAKS PTM
3	H2A	TRUE	EELNK(+42.01)LLGR	TRUE	45.23	1112.62	9	-0.3	557.317	2	47.944	-40	17071	CL_02.raw	8610	1	92	100	Acetic anhydrate	K5:Acetic anhydrate:25.70	PEAKS PTM
3	H2A	TRUE	VTIAQGGVLPN	TRUE	62.26	1067.6	11	0.9	534.807	2	40.1225	-60	12255	CL_02.raw	128000	1	101	111			DB Search
3	H2A	TRUE	VTIAQGGVLPNIQ	TRUE	52.22	1308.74	13	0	655.377	2	53.5298	-40	20515	CL_02.raw	95500	1	101	113			DB Search
3	H2A	TRUE	VTIAQGGVLPNIQSVLLPK	TRUE	73.71	1946.16	19	0.1	649.726	3	80.1599	-60	28719	CL_02.raw	123000	1	101	119			DB Search
4	H2B	TRUE	K(+42.01)ESYAIYVYK	TRUE	64.85	1304.67	10	-0.5	653.34	2	45.4735	-60	15541	CL_02.raw	284000	1	32	41	Acetic anhydrate	K1:Acetic anhydrate:123.21	PEAKS PTM
4	H2B	TRUE	ESYAIYVYK	TRUE	56.37	1134.56	9	1.9	568.288	2	43.0884	-60	14073	CL_02.raw	9010	1	33	41			DB Search
4	H2B	TRUE	SIM(+15.99)NSFVNDVFER	TRUE	65.43	1572.72	13	0.4	787.37	2	63.6325	-40	24627	CL_02.raw	1790000	2	58	70	Oxidation (M)	M3:Oxidation (M):1000.00	PEAKS PTM
4	H2B	TRUE	SIMNSFVNDVFER	TRUE	78.44	1556.73	13	0.4	779.372	2	77.9649	-40	28238	CL_02.raw	211000	1	58	70			DB Search
4	H2B	TRUE	NSFVNDVFER	TRUE	56.54	1225.57	10	2.5	613.795	2	54.6691	-40	21067	CL_02.raw	18700	1	61	70			DB Search
4	H2B	TRUE	SFVNDVFER	TRUE	100.17	1111.53	9	1.1	556.773	2	53.3255	-40	20393	CL_02.raw	159000	1	62	70			DB Search
4	H2B	TRUE	VNDVFER	TRUE	113.14	877.429	7	0.2	439.722	2	26.4534	-60	6974	CL_02.raw	145000	1	64	70			DB Search
4	H2B	TRUE	L(+42.01)AHYNK(+42.01)R	TRUE	52.45	984.514	7	0.7	493.265	2	28.5173	-40	7559	CL_02.raw	586000	1	78	84	Acetic anhydrate;Acetic anhydrate	L1:Acetic anhydrate:1000.00;K6:Acetic anhydrate:1000.00	PEAKS PTM
4	H2B	TRUE	LAHYNK(+42.01)R	TRUE	52.83	942.504	7	0.7	472.259	2	14.177	-40	2010	CL_02.raw	554000	1	78	84	Acetic anhydrate	K6:Acetic anhydrate:76.17	PEAKS PTM
4	H2B	TRUE	EIQTAVR	TRUE	100.7	815.45	7	0.7	408.733	2	15.6304	-80	2430	CL_02.raw	4450000	1	91	97			DB Search
4	H2B	TRUE	LLLPGELAK	TRUE	113.43	952.596	9	-0.1	477.305	2	50.386	-60	18688	CL_02.raw	685000	1	98	106			DB Search
4	H2B	TRUE	LLLPGELAK(+42.01)H	TRUE	38.3	1131.67	10	1	566.84	2	54.611	-40	21134	CL_02.raw	170000	1	98	107	Acetic anhydrate	K9:Acetic anhydrate:47.82	PEAKS PTM
4	H2B	TRUE	LLLPGELAK(+42.01)HAVS	TRUE	28.32	1388.8	13	0.4	695.409	2	63.0492	-40	24429	CL_02.raw	184000	1	98	110	Acetic anhydrate	K9:Acetic anhydrate:24.34	PEAKS PTM
4	H2B	TRUE	LLLPGELAK(+42.01)HAVSEGTK	TRUE	53.16	1804.01	17	0.3	602.344	3	66.8216	-40	25579	CL_02.raw	170000	1	98	114	Acetic anhydrate	K9:Acetic anhydrate:19.61	PEAKS PTM
4	H2B	TRUE	LLLPGELAK(+42.01)HAVSEGTK(+42.01)AVTK	TRUE	36.04	2245.27	21	0.7	749.431	3	79.4069	-40	28613	CL_02.raw	322000	1	98	118	Acetic anhydrate;Acetic anhydrate	K9:Acetic anhydrate:19.61;K17:Acetic anhydrate:0.00	PEAKS PTM
4	H2B	TRUE	AVTK(+42.01)YTSAK(+42.01)	TRUE	40.29	1051.56	9	0.3	526.785	2	25.9384	-60	6695	CL_02.raw	185000	1	115	123	Acetic anhydrate;Acetic anhydrate	K4:Acetic anhydrate:14.84;K9:Acetic anhydrate:52.72	PEAKS PTM
1	H3	TRUE	K(+42.01)STGGK(+42.01)APR	TRUE	47.45	984.535	9	3	493.276	2	11.5169	-60	1449	CL_02.raw	13000000	1	10	18	Acetic anhydrate;Acetic anhydrate	K1:Acetic anhydrate:1000.00;K6:Acetic anhydrate:1000.00	PEAKS PTM
1	H3	TRUE	STGGK(+42.01)APR	TRUE	65.46	814.43	8	0.3	408.222	2	9.9139	-60	858	CL_02.raw	36400	1	11	18	Acetic anhydrate	K5:Acetic anhydrate:25.70	PEAKS PTM
1	H3	TRUE	K(+114.04)QLATK(+42.01)AAR	TRUE	44.53	1141.66	9	1	571.836	2	14.4912	-60	2070	CL_02.raw	325000	1	19	27	Ubiquitin;Acetic anhydrate	K1:Ubiquitin:77.13;K6:Acetic anhydrate:86.16	PEAKS PTM
1	H3	TRUE	K(+383.23)QLATK(+42.01)AAR	TRUE	33.14	1410.84	9	0.7	471.288	3	18.3347	-40	3086	CL_02.raw	83500	1	19	27	Ubiquitination;Acetic anhydrate	K1:Ubiquitination:61.30;K6:Acetic anhydrate:61.30	PEAKS PTM
1	H3	TRUE	K(+42.01)QLAT(+114.04)KAAR	TRUE	34.33	1141.66	9	0.3	571.836	2	14.6463	-40	2234	CL_02.raw	381000	1	19	27	Acetic anhydrate;Ubiquitin	K1:Acetic anhydrate:96.93;T5:Ubiquitin:0.00	PEAKS PTM
1	H3	TRUE	K(+42.01)QLATK(+42.01)AAR	TRUE	47.62	1069.62	9	-1.1	535.819	2	21.422	-60	4511	CL_02.raw	71800000	3	19	27	Acetic anhydrate;Acetic anhydrate	K1:Acetic anhydrate:1000.00;K6:Acetic anhydrate:1000.00	PEAKS PTM
1	H3	TRUE	KQLATK(+42.01)AAR	TRUE	44.03	1027.61	9	-0.2	514.814	2	13.0183	-60	1668	CL_02.raw	107000	1	19	27	Acetic anhydrate	K6:Acetic anhydrate:115.97	PEAKS PTM
1	H3	TRUE	QLATK(+42.01)AAR	TRUE	44.65	899.519	8	-0.1	450.767	2	15.1784	-60	2335	CL_02.raw	108000	1	20	27	Acetic anhydrate	K5:Acetic anhydrate:33.81	PEAKS PTM
1	H3	TRUE	K(+383.23)SAPATGGVK	TRUE	36.03	1297.75	10	-0.8	433.589	3	13.0021	-60	1656	CL_02.raw	23700	1	28	37	Ubiquitination	K1:Ubiquitination:18.04	PEAKS PTM
1	H3	TRUE	K(+42.01)SAPATGGVKK(+42.01)PHR	TRUE	70.34	1516.85	14	0.2	506.623	3	17.5252	-40	2907	CL_02.raw	103000	1	28	41	Acetic anhydrate;Acetic anhydrate	K1:Acetic anhydrate:77.76;K11:Acetic anhydrate:0.00	PEAKS PTM
1	H3	TRUE	SAPATGGVK(+42.01)K(+42.01)PHR	TRUE	64.58	1388.75	13	1.8	463.926	3	20.0399	-60	3913	CL_02.raw	508000	2	29	41	Acetic anhydrate;Acetic anhydrate	K9:Acetic anhydrate:64.00;K10:Acetic anhydrate:77.76	PEAKS PTM
1	H3	TRUE	Y(+42.01)RPGTVALR	TRUE	44.08	1073.6	9	0	537.806	2	36.2002	-60	10774	CL_02.raw	195000	3	42	50	Acetic anhydrate	Y1:Acetic anhydrate:1000.00	PEAKS PTM
1	H3	TRUE	YRPGTVAL	TRUE	67.22	875.486	8	0.5	438.751	2	35.827	-40	10683	CL_02.raw	1770000	1	42	49			DB Search
1	H3	TRUE	YRPGTVALR	TRUE	113.41	1031.59	9	1.2	516.802	2	24.0475	-80	5816	CL_02.raw	10500000	5	42	50			DB Search
1	H3	TRUE	RPGTVALR	TRUE	34.7	868.524	8	0	435.269	2	17.3039	-80	2900	CL_02.raw	323000	1	43	50			DB Search
1	H3	TRUE	R(+42.01)YQK(+42.01)STELLIR	TRUE	46.4	1489.83	11	0.4	497.616	3	50.0828	-60	18453	CL_02.raw	1570000	2	54	64	Acetic anhydrate;Acetic anhydrate	R1:Acetic anhydrate:1000.00;K4:Acetic anhydrate:1000.00	PEAKS PTM
1	H3	TRUE	RYQK(+114.04)STELLIR	TRUE	63.59	1519.85	11	0.4	507.623	3	34.2762	-60	9984	CL_02.raw	1230000	2	54	64	Ubiquitin	K4:Ubiquitin:17.01	PEAKS PTM
1	H3	TRUE	RYQK(+383.23)STELLIR	TRUE	53.48	1789.03	11	2	448.266	4	40.7693	-60	12674	CL_02.raw	127000	1	54	64	Ubiquitination	K4:Ubiquitination:1000.00	PEAKS PTM
1	H3	TRUE	RYQK(+42.01)STELLIR	TRUE	87.1	1447.81	11	1.2	483.613	3	43.2809	-40	13899	CL_02.raw	19200000	5	54	64	Acetic anhydrate	K4:Acetic anhydrate:22.45	PEAKS PTM
1	H3	TRUE	RYQKS(+114.04)TELLIR	TRUE	55.95	1519.85	11	2.6	507.624	3	34.2711	-40	9736	CL_02.raw	1230000	2	54	64	Ubiquitin	S5:Ubiquitin:0.00	PEAKS PTM
1	H3	TRUE	Y(+42.01)QK(+114.04)STELLIR	TRUE	32.73	1405.76	10	1.8	703.887	2	43.4627	-60	14336	CL_02.raw	39400	1	55	64	Acetic anhydrate;Ubiquitin	Y1:Acetic anhydrate:1000.00;K3:Ubiquitin:40.00	PEAKS PTM
1	H3	TRUE	Y(+42.01)QK(+42.01)STELLIR	TRUE	68.41	1333.72	10	-0.2	667.869	2	54.4169	-40	20933	CL_02.raw	1360000	7	55	64	Acetic anhydrate;Acetic anhydrate	Y1:Acetic anhydrate:1000.00;K3:Acetic anhydrate:1000.00	PEAKS PTM
1	H3	TRUE	Y(+42.01)QKSTELLIR	TRUE	45.82	1291.71	10	0.4	431.579	3	47.0788	-60	16567	CL_02.raw		0	55	64	Acetic anhydrate	Y1:Acetic anhydrate:0.00	PEAKS PTM
1	H3	TRUE	YQK(+114.04)S(+114.04)TELLIR	TRUE	34.94	1477.79	10	1.3	493.604	3	40.8088	-60	12701	CL_02.raw	96100	1	55	64	Ubiquitin;Ubiquitin	K3:Ubiquitin:14.04;S4:Ubiquitin:17.01	PEAKS PTM
1	H3	TRUE	YQK(+114.04)STELLIR	TRUE	58.67	1363.75	10	0.7	682.881	2	37.7973	-40	11464	CL_02.raw	1730000	2	55	64	Ubiquitin	K3:Ubiquitin:40.00	PEAKS PTM
1	H3	TRUE	YQK(+383.23)STELLIR	TRUE	51.01	1632.93	10	0.5	545.318	3	40.7476	-80	12539	CL_02.raw	829000	1	55	64	Ubiquitination	K3:Ubiquitination:1000.00	PEAKS PTM
1	H3	TRUE	YQK(+42.01)S(+114.04)TELLIR	TRUE	39.4	1405.76	10	1.8	703.887	2	43.4627	-60	14337	CL_02.raw	39400	1	55	64	Acetic anhydrate;Ubiquitin	K3:Acetic anhydrate:32.28;S4:Ubiquitin:17.01	PEAKS PTM
1	H3	TRUE	YQK(+42.01)STELLIR	TRUE	65.62	1291.71	10	0	646.864	2	45.7066	-60	15994	CL_02.raw	64900000	6	55	64	Acetic anhydrate	K3:Acetic anhydrate:39.76	PEAKS PTM
1	H3	TRUE	YQKS(+114.04)TELLIR	TRUE	40.95	1363.75	10	0.1	455.589	3	37.8482	-60	11617	CL_02.raw	1240000	1	55	64	Ubiquitin	S4:Ubiquitin:0.00	PEAKS PTM
1	H3	TRUE	YQKST(+114.04)ELLIR	TRUE	30.38	1363.75	10	0.1	455.589	3	37.8482	-60	11682	CL_02.raw	1240000	1	55	64	Ubiquitin	T5:Ubiquitin:0.00	PEAKS PTM
1	H3	TRUE	S(+42.01)TELLIR	TRUE	44.93	872.497	7	1.7	437.256	2	46.9669	-40	16526	CL_02.raw	66700	1	58	64	Acetic anhydrate	S1:Acetic anhydrate:1000.00	PEAKS PTM
1	H3	TRUE	STELLIR	TRUE	113.66	830.486	7	-2.2	416.249	2	34.643	-80	9965	CL_02.raw	187000	1	58	64			DB Search
1	H3	TRUE	REIAQDFK(+42.01)TDLR	TRUE	49.24	1532.79	12	-0.4	511.939	3	47.9489	-60	16953	CL_02.raw	89700	1	73	84	Acetic anhydrate	K8:Acetic anhydrate:34.75	PEAKS PTM
1	H3	TRUE	E(+42.01)IAQDFK(+42.01)TDLR	TRUE	75.07	1418.7	11	0.8	710.36	2	64.3555	-40	24800	CL_02.raw	231000	1	74	84	Acetic anhydrate;Acetic anhydrate	E1:Acetic anhydrate:1000.00;K7:Acetic anhydrate:1000.00	PEAKS PTM
1	H3	TRUE	E(+42.01)IAQDFKTDLR	TRUE	37.97	1376.69	11	0.6	459.905	3	45.0647	-60	15355	CL_02.raw	7730	1	74	84	Acetic anhydrate	E1:Acetic anhydrate:0.00	PEAKS PTM
1	H3	TRUE	EIAQDFK	TRUE	114.23	849.423	7	0.4	425.719	2	23.2059	-60	5282	CL_02.raw	52800	1	74	80			DB Search
1	H3	TRUE	EIAQDFK(+114.04)TDLR	TRUE	58.31	1448.73	11	0.1	725.37	2	40.4989	-40	12593	CL_02.raw	12200000	6	74	84	Ubiquitin	K7:Ubiquitin:12.28	PEAKS PTM
1	H3	TRUE	EIAQDFK(+383.23)TDLR	TRUE	58.72	1717.91	11	1	573.645	3	42.5411	-60	13685	CL_02.raw	1790000	1	74	84	Ubiquitination	K7:Ubiquitination:1000.00	PEAKS PTM
1	H3	TRUE	EIAQDFK(+42.01)TDLR	TRUE	75.37	1376.69	11	2.3	689.356	2	48.3987	-40	17640	CL_02.raw	127000000	9	74	84	Acetic anhydrate	K7:Acetic anhydrate:95.35	PEAKS PTM
1	H3	TRUE	EIAQDFKT(+114.04)DLR	TRUE	46.87	1448.73	11	1.6	725.371	2	41.058	-60	12728	CL_02.raw	52900	1	74	84	Ubiquitin	T8:Ubiquitin:0.00	PEAKS PTM
1	H3	TRUE	IAQDFK(+42.01)TDLR	TRUE	28.96	1247.65	10	0.7	624.833	2	41.85	-40	13262	CL_02.raw	20200	1	75	84	Acetic anhydrate	K6:Acetic anhydrate:10.19	PEAKS PTM
1	H3	TRUE	AQDFK(+114.04)TDLR	TRUE	68.05	1206.6	9	-0.6	604.307	2	40.6395	-60	12435	CL_02.raw	238000	1	76	84	Ubiquitin	K5:Ubiquitin:14.02	PEAKS PTM
1	H3	TRUE	AQDFK(+42.01)TDLR	TRUE	64.88	1134.57	9	2.9	568.292	2	48.3987	-40	18028	CL_02.raw	286000	3	76	84	Acetic anhydrate	K5:Acetic anhydrate:58.99	PEAKS PTM
1	H3	TRUE	QDFK(+42.01)TDLR	TRUE	50.93	1063.53	8	0	532.772	2	58.5329	-40	22968	CL_02.raw	16800	2	77	84	Acetic anhydrate	K4:Acetic anhydrate:68.31	PEAKS PTM
1	H3	TRUE	DFK(+42.01)TDLR	TRUE	35.16	935.471	7	2.2	468.744	2	48.3655	-60	17442	CL_02.raw	144000	2	78	84	Acetic anhydrate	K3:Acetic anhydrate:18.53	PEAKS PTM
1	H3	TRUE	FQSSAVM(+15.99)AL	TRUE	38.89	968.464	9	0	485.239	2	38.9928	-60	11817	CL_02.raw	32400	1	85	93	Oxidation (M)	M7:Oxidation (M):1000.00	PEAKS PTM
1	H3	TRUE	FQSSAVM(+15.99)ALQ	TRUE	32.79	1096.52	10	-0.6	549.268	2	34.7316	-60	10058	CL_02.raw	64000	1	85	94	Oxidation (M)	M7:Oxidation (M):1000.00	PEAKS PTM
1	H3	TRUE	FQSSAVM(+15.99)ALQEAS	TRUE	45.15	1383.63	13	2.6	692.826	2	43.2211	-40	14183	CL_02.raw	770000	2	85	97	Oxidation (M)	M7:Oxidation (M):1000.00	PEAKS PTM
1	H3	TRUE	RVTIM(+15.99)PK(+42.01)DIQLAR	TRUE	63.84	1597.9	13	3.1	533.641	3	48.0997	-60	16805	CL_02.raw	627000	1	117	129	Oxidation (M);Acetic anhydrate	M5:Oxidation (M):1000.00;K7:Acetic anhydrate:56.47	PEAKS PTM
1	H3	TRUE	RVTIMPK(+42.01)DIQLAR	TRUE	57.66	1581.9	13	-0.1	528.308	3	56.2269	-60	21981	CL_02.raw	74900	1	117	129	Acetic anhydrate	K7:Acetic anhydrate:53.33	PEAKS PTM
1	H3	TRUE	V(+42.01)TIM(+15.99)PKDIQLAR	TRUE	43.24	1441.8	12	1.5	481.607	3	47.2919	-60	16757	CL_02.raw	31200	1	118	129	Acetic anhydrate;Oxidation (M)	V1:Acetic anhydrate:7.38;M4:Oxidation (M):1000.00	PEAKS PTM
1	H3	TRUE	V(+42.01)TIMPK(+42.01)DIQLAR	TRUE	56.81	1467.81	12	0.1	734.913	2	59.6662	-40	23362	CL_02.raw	247000	2	118	129	Acetic anhydrate;Acetic anhydrate	V1:Acetic anhydrate:1000.00;K6:Acetic anhydrate:1000.00	PEAKS PTM
1	H3	TRUE	VTIM(+15.99)PK(+114.04)DIQLAR	TRUE	59.29	1513.83	12	0.3	757.922	2	42.4945	-40	13670	CL_02.raw	7300000	8	118	129	Oxidation (M);Ubiquitin	M4:Oxidation (M):1000.00;K6:Ubiquitin:87.62	PEAKS PTM
1	H3	TRUE	VTIM(+15.99)PK(+383.23)DIQLAR	TRUE	60.13	1783.01	12	0.7	446.761	4	45.5456	-40	15618	CL_02.raw	1880000	4	118	129	Oxidation (M);Ubiquitination	M4:Oxidation (M):1000.00;K6:Ubiquitination:1000.00	PEAKS PTM
1	H3	TRUE	VTIM(+15.99)PK(+42.01)DIQLAR	TRUE	69.96	1441.8	12	3.5	721.908	2	48.0948	-40	17664	CL_02.raw	132000000	12	118	129	Oxidation (M);Acetic anhydrate	M4:Oxidation (M):1000.00;K6:Acetic anhydrate:86.16	PEAKS PTM
1	H3	TRUE	VTIMPK(+114.04)DIQLAR	TRUE	66.64	1497.83	12	0.1	500.285	3	50.0418	-60	18292	CL_02.raw	1170000	2	118	129	Ubiquitin	K6:Ubiquitin:52.34	PEAKS PTM
1	H3	TRUE	VTIMPK(+383.23)DIQ	TRUE	33.61	1426.8	9	3.9	714.408	2	56.408	-40	22020	CL_02.raw		0	118	126	Ubiquitination	K6:Ubiquitination:1000.00	PEAKS PTM
1	H3	TRUE	VTIMPK(+383.23)DIQLAR	TRUE	52.78	1767.02	12	0.7	590.014	3	50.538	-60	18937	CL_02.raw	152000	2	118	129	Ubiquitination	K6:Ubiquitination:1000.00	PEAKS PTM
1	H3	TRUE	VTIMPK(+42.01)DIQLAR	TRUE	73.71	1425.8	12	3.1	713.91	2	56.222	-40	22017	CL_02.raw	34800000	5	118	129	Acetic anhydrate	K6:Acetic anhydrate:98.37	PEAKS PTM
1	H3	TRUE	TIMPK(+42.01)DIQLAR	TRUE	65.45	1326.73	11	-0.4	664.373	2	56.2269	-60	22013	CL_02.raw	35100	1	119	129	Acetic anhydrate	K5:Acetic anhydrate:61.69	PEAKS PTM
1	H3	TRUE	IMPK(+42.01)DIQLAR	TRUE	56.28	1225.69	10	0.3	613.85	2	56.2269	-60	21958	CL_02.raw	97600	1	120	129	Acetic anhydrate	K4:Acetic anhydrate:29.32	PEAKS PTM
1	H3	TRUE	MPK(+42.01)DIQLAR	TRUE	49.99	1112.6	9	-0.6	557.308	2	56.1892	-60	21984	CL_02.raw	73900	1	121	129	Acetic anhydrate	K3:Acetic anhydrate:32.28	PEAKS PTM
1	H3	TRUE	P(+42.01)KDIQLAR	TRUE	44.6	981.561	8	-1.4	491.787	2	56.1892	-60	22059	CL_02.raw	265000	1	122	129	Acetic anhydrate	P1:Acetic anhydrate:0.00	PEAKS PTM
1	H3	TRUE	PK(+42.01)DIQLAR	TRUE	44.39	981.561	8	-0.8	491.787	2	47.9871	-60	17162	CL_02.raw	938000	5	122	129	Acetic anhydrate	K2:Acetic anhydrate:12.28	PEAKS PTM
6	H4	TRUE	K(+42.01)VLRDNIQGITK(+42.01)PAIR	TRUE	70.58	1905.12	16	-0.2	636.046	3	49.8063	-60	18373	CL_02.raw	77900	1	21	36	Acetic anhydrate;Acetic anhydrate	K1:Acetic anhydrate:1000.00;K12:Acetic anhydrate:1000.00	PEAKS PTM
6	H4	TRUE	DNIQGIT(+114.04)KPAIR	TRUE	33.83	1438.79	12	0.2	480.604	3	35.7512	-60	10451	CL_02.raw	153000	2	25	36	Ubiquitin	T7:Ubiquitin:0.00	PEAKS PTM
6	H4	TRUE	DNIQGITK(+114.04)PAIR	TRUE	56.17	1438.79	12	0.2	480.604	3	35.7512	-60	10564	CL_02.raw	139000	1	25	36	Ubiquitin	K8:Ubiquitin:17.01	PEAKS PTM
6	H4	TRUE	DNIQGITK(+383.23)P	TRUE	46.33	1367.75	9	6.8	684.888	2	42.5827	-40	13752	CL_02.raw		0	25	33	Ubiquitination	K8:Ubiquitination:1000.00	PEAKS PTM
6	H4	TRUE	DNIQGITK(+42.01)PAIR	TRUE	71.02	1366.76	12	0.4	684.386	2	42.5329	-40	13749	CL_02.raw	2650000	2	25	36	Acetic anhydrate	K8:Acetic anhydrate:120.29	PEAKS PTM
6	H4	TRUE	DNIQGITK(+42.01)PAIRR	TRUE	27.67	1522.86	13	0.2	508.627	3	39.1596	-60	11870	CL_02.raw	12000	1	25	37	Acetic anhydrate	K8:Acetic anhydrate:20.76	PEAKS PTM
6	H4	TRUE	I(+42.01)SGLIYEETR	TRUE	56.22	1221.62	10	-1.4	611.818	2	45.7393	-40	15733	CL_02.raw	236000	1	47	56	Acetic anhydrate	I1:Acetic anhydrate:1000.00	PEAKS PTM
6	H4	TRUE	ISGLIYEETR	TRUE	108.93	1179.61	10	0.1	590.814	2	40.4989	-40	12426	CL_02.raw	1640000	1	47	56			DB Search
6	H4	TRUE	GVLK(+42.01)VFLENVIR	TRUE	41.2	1427.85	12	0.5	714.933	2	89.8486	-40	30895	CL_02.raw	79800	1	57	68	Acetic anhydrate	K4:Acetic anhydrate:12.33	PEAKS PTM
6	H4	TRUE	VFLENVIR	TRUE	114.6	988.571	8	2.1	495.294	2	54.7026	-40	21177	CL_02.raw	60800	1	61	68			DB Search
6	H4	TRUE	DAVTYTEHAK(+114.04)R	TRUE	47.66	1403.68	11	0	468.9	3	17.5143	-60	2897	CL_02.raw	50400	1	69	79	Ubiquitin	K10:Ubiquitin:25.70	PEAKS PTM
6	H4	TRUE	DAVTYTEHAK(+42.01)R	TRUE	68.25	1331.65	11	0.4	666.831	2	22.8525	-40	5072	CL_02.raw	1370000	2	69	79	Acetic anhydrate	K10:Acetic anhydrate:109.88	PEAKS PTM
6	H4	TRUE	VTYTEHAK(+42.01)R	TRUE	41.34	1145.58	9	1	573.799	2	22.8597	-60	5096	CL_02.raw	68000	1	71	79	Acetic anhydrate	K8:Acetic anhydrate:52.22	PEAKS PTM
6	H4	TRUE	TYTEHAK(+42.01)R	TRUE	60.75	1046.51	8	-0.2	524.264	2	22.8328	-60	5082	CL_02.raw	80700	1	72	79	Acetic anhydrate	K7:Acetic anhydrate:72.73	PEAKS PTM
6	H4	TRUE	K(+42.01)TVTAMDVVYALK(+42.01)R	TRUE	72.44	1677.91	14	0.6	560.312	3	78.7514	-40	28448	CL_02.raw	532000	1	80	93	Acetic anhydrate;Acetic anhydrate	K1:Acetic anhydrate:1000.00;K13:Acetic anhydrate:1000.00	PEAKS PTM
2	Ubiquitin	TRUE	M(+15.99)QIFVK(+42.01)TLTGK	TRUE	73.42	1322.73	11	-0.3	662.37	2	50.7649	-60	19076	CL_02.raw	98000	1	1	11	Oxidation (M);Acetic anhydrate	M1:Oxidation (M):1000.00;K6:Acetic anhydrate:25.58	PEAKS PTM
2	Ubiquitin	TRUE	M(+42.01)QIFVK(+42.01)TLTGK	TRUE	69.07	1348.74	11	0.2	675.379	2	89.1786	-40	30673	CL_02.raw	453000	1	1	11	Acetic anhydrate;Acetic anhydrate	M1:Acetic anhydrate:153.52;K6:Acetic anhydrate:45.16	PEAKS PTM
2	Ubiquitin	TRUE	TITLEVEPSDTIENVK	TRUE	30.78	1786.92	16	0.3	596.647	3	53.4223	-60	20447	CL_02.raw	14000	1	12	27			DB Search
2	Ubiquitin	TRUE	A(+42.01)K(+42.01)IQDKEGIPPDQQR	TRUE	39	1805.93	15	0.2	602.983	3	33.1427	-60	9243	CL_02.raw	351000	2	28	42	Acetic anhydrate;Acetic anhydrate	A1:Acetic anhydrate:0.00;K2:Acetic anhydrate:0.00	PEAKS PTM
2	Ubiquitin	TRUE	A(+42.01)KIQDK(+42.01)EGIPPDQQR	TRUE	68.67	1805.93	15	-0.5	602.983	3	30.7727	-60	8269	CL_02.raw	482000	2	28	42	Acetic anhydrate;Acetic anhydrate	A1:Acetic anhydrate:0.00;K6:Acetic anhydrate:19.86	PEAKS PTM
2	Ubiquitin	TRUE	AK(+42.01)IQDK(+42.01)EGIPPDQQR	TRUE	68.05	1805.93	15	0.2	602.983	3	33.1427	-60	8869	CL_02.raw	482000	2	28	42	Acetic anhydrate;Acetic anhydrate	K2:Acetic anhydrate:0.00;K6:Acetic anhydrate:23.70	PEAKS PTM
2	Ubiquitin	TRUE	I(+42.01)QDKEGIPPDQQR	TRUE	38.22	1564.78	13	-0.3	522.602	3	23.7294	-60	5632	CL_02.raw	20100	1	30	42	Acetic anhydrate	I1:Acetic anhydrate:0.00	PEAKS PTM
2	Ubiquitin	TRUE	IQDK(+42.01)EGIPPDQQR	TRUE	68.61	1564.78	13	3.4	783.402	2	23.7244	-40	5616	CL_02.raw	293000	1	30	42	Acetic anhydrate	K4:Acetic anhydrate:12.33	PEAKS PTM
2	Ubiquitin	TRUE	RLIFAGK(+42.01)QLEDGR	TRUE	71.02	1543.85	13	0.4	515.623	3	48.6759	-60	17549	CL_02.raw	336000	1	42	54	Acetic anhydrate	K7:Acetic anhydrate:62.39	PEAKS PTM
2	Ubiquitin	TRUE	L(+42.01)IFAGK(+42.01)QLEDGR	TRUE	81.22	1429.76	12	1.9	715.887	2	73.3114	-40	27232	CL_02.raw	862000	2	43	54	Acetic anhydrate;Acetic anhydrate	L1:Acetic anhydrate:1000.00;K6:Acetic anhydrate:1000.00	PEAKS PTM
2	Ubiquitin	TRUE	L(+42.01)IFAGKQLEDGR	TRUE	62.81	1387.75	12	-0.6	463.589	3	53.063	-60	20268	CL_02.raw	68800	4	43	54	Acetic anhydrate	L1:Acetic anhydrate:0.00	PEAKS PTM
2	Ubiquitin	TRUE	LIFAGK(+114.04)QLEDGR	TRUE	67.5	1459.78	12	-0.1	487.6	3	43.9389	-60	14663	CL_02.raw	176000	1	43	54	Ubiquitin	K6:Ubiquitin:1000.00	PEAKS PTM
2	Ubiquitin	TRUE	LIFAGK(+383.23)QLEDGR	TRUE	31.7	1728.96	12	0.5	433.248	4	46.2068	-60	16177	CL_02.raw	19300	1	43	54	Ubiquitination	K6:Ubiquitination:1000.00	PEAKS PTM
2	Ubiquitin	TRUE	LIFAGK(+42.01)QLED	TRUE	38.32	1174.62	10	0.3	588.319	2	56.2542	-40	21870	CL_02.raw	655000	1	43	52	Acetic anhydrate	K6:Acetic anhydrate:15.48	PEAKS PTM
2	Ubiquitin	TRUE	LIFAGK(+42.01)QLEDGR	TRUE	84.58	1387.75	12	0.7	694.881	2	50.1908	-40	18808	CL_02.raw	247000000	10	43	54	Acetic anhydrate	K6:Acetic anhydrate:86.16	PEAKS PTM
2	Ubiquitin	TRUE	LIFAGKQLEDGR	TRUE	87.51	1345.74	12	0.3	449.586	3	42.3419	-60	13548	CL_02.raw	144000	1	43	54			DB Search
2	Ubiquitin	TRUE	IFAGK(+42.01)QLEDGR	TRUE	55.8	1274.66	11	-1.4	638.337	2	50.2725	-60	18804	CL_02.raw	121000	2	44	54	Acetic anhydrate	K5:Acetic anhydrate:67.69	PEAKS PTM
2	Ubiquitin	TRUE	FAGK(+42.01)QLEDGR	TRUE	61.08	1161.58	10	3.8	581.798	2	50.1203	-60	19241	CL_02.raw	2130000	4	45	54	Acetic anhydrate	K4:Acetic anhydrate:56.34	PEAKS PTM
2	Ubiquitin	TRUE	FAGKQLEDGR	TRUE	94.2	1119.57	10	0.2	560.791	2	42.3419	-60	13580	CL_02.raw	10500	1	45	54			DB Search
2	Ubiquitin	TRUE	A(+42.01)GKQLEDGR	TRUE	45.94	1014.51	9	-0.3	508.262	2	49.4992	-60	18103	CL_02.raw	496000	3	46	54	Acetic anhydrate	A1:Acetic anhydrate:0.00	PEAKS PTM
2	Ubiquitin	TRUE	AGK(+42.01)QLEDGR	TRUE	48.19	1014.51	9	3.3	508.264	2	50.1203	-60	18854	CL_02.raw	394000	1	46	54	Acetic anhydrate	K3:Acetic anhydrate:20.41	PEAKS PTM
2	Ubiquitin	TRUE	G(+42.01)KQLEDGR	TRUE	37.25	943.472	8	3.7	472.745	2	50.1203	-60	18686	CL_02.raw	597000	2	47	54	Acetic anhydrate	G1:Acetic anhydrate:0.00	PEAKS PTM
2	Ubiquitin	TRUE	QLEDGR	TRUE	110.7	716.345	6	0.7	359.18	2	49.4992	-60	18162	CL_02.raw	91900	2	49	54			DB Search
2	Ubiquitin	TRUE	T(+42.01)LSDYNIQK	TRUE	42.48	1122.56	9	-0.7	562.285	2	32.8347	-60	9077	CL_02.raw	149000	1	55	63	Acetic anhydrate	T1:Acetic anhydrate:36.72	PEAKS PTM
2	Ubiquitin	TRUE	TLSDYNIQK	TRUE	114.38	1080.55	9	2.5	541.281	2	26.9501	-60	7199	CL_02.raw	2260000	1	55	63			DB Search
2	Ubiquitin	TRUE	TLSDYNIQK(+42.01)	TRUE	38.31	1122.56	9	-0.2	562.285	2	37.8235	-60	11332	CL_02.raw	160000	1	55	63	Acetic anhydrate	K9:Acetic anhydrate:19.48	PEAKS PTM
2	Ubiquitin	TRUE	TLSDYNIQK(+42.01)ESTLH	TRUE	54.3	1689.82	14	1.8	845.919	2	42.2943	-40	13589	CL_02.raw	128000	1	55	68	Acetic anhydrate	K9:Acetic anhydrate:99.62	PEAKS PTM
2	Ubiquitin	TRUE	TLSDYNIQK(+42.01)ESTLHLVLR	TRUE	87.54	2171.16	18	0.4	724.727	3	70.1185	-40	26449	CL_02.raw	3590000	3	55	72	Acetic anhydrate	K9:Acetic anhydrate:99.62	PEAKS PTM
2	Ubiquitin	TRUE	N(+42.01)IQKESTLHLVLR	TRUE	37.52	1591.9	13	0.2	531.642	3	57.9645	-60	22664	CL_02.raw	93900	1	60	72	Acetic anhydrate	N1:Acetic anhydrate:0.00	PEAKS PTM
2	Ubiquitin	TRUE	NIQK(+42.01)ESTLHLVLR	TRUE	40.9	1591.9	13	0.2	531.642	3	57.9645	-60	22732	CL_02.raw	93900	1	60	72	Acetic anhydrate	K4:Acetic anhydrate:7.77	PEAKS PTM
2	Ubiquitin	TRUE	E(+42.01)STLHLVLR	TRUE	37.51	1108.62	9	0.6	555.32	2	50.0747	-40	18509	CL_02.raw	26900	1	64	72	Acetic anhydrate	E1:Acetic anhydrate:1000.00	PEAKS PTM
2	Ubiquitin	TRUE	ESTLHLVLR	TRUE	115.16	1066.61	9	0.5	534.314	2	44.4123	-40	15038	CL_02.raw	1340000	1	64	72			DB Search
2	Ubiquitin	TRUE	STLHLVLR	TRUE	72.39	937.571	8	0.3	469.793	2	42.4945	-40	13627	CL_02.raw	32400	1	65	72			DB Search
2	Ubiquitin	TRUE	TLHLVLR	TRUE	114.86	850.539	7	0.2	426.277	2	42.3419	-60	13605	CL_02.raw	29900	1	66	72			DB Search

## Sheet: CL_03
CL_03 is the H4 diUb band from 2 min
Protein Group	Accession	Top	Peptide	Unique	-10LgP	Mass	Length	ppm	m/z	z	RT	CV	Scan	Source File	Area Sample 2	#Feature	Start	End	PTM	AScore	Found By
12	H2A	TRUE	AGLQFPVGR	TRUE	101.94	943.524	9	0.8	472.77	2	45.2221	-60	13007	CL_03.raw	2450000	3	22	30			DB Search
12	H2A	TRUE	HLQLAVR	TRUE	99.11	835.503	7	0.6	418.759	2	28.6693	-60	6611	CL_03.raw	2300000	1	83	89			DB Search
12	H2A	TRUE	NDEELNK(+42.01)LLGR	TRUE	82.44	1341.69	11	0	671.852	2	55.1085	-40	16438	CL_03.raw	1570000	3	90	100	Acetic anhydrate	K7:Acetic anhydrate:62.39	PEAKS PTM
7	H2B	TRUE	K(+42.01)ESYAIYVYK	TRUE	56.21	1304.67	10	0.6	653.34	2	46.2961	-60	13204	CL_03.raw	35400	1	32	41	Acetic anhydrate	K1:Acetic anhydrate:50.04	PEAKS PTM
7	H2B	TRUE	SIM(+15.99)NSFVNDVFER	TRUE	35.51	1572.72	13	-0.5	787.369	2	63.5859	-40	18457	CL_03.raw	75800	1	58	70	Oxidation (M)	M3:Oxidation (M):1000.00	PEAKS PTM
7	H2B	TRUE	VNDVFER	TRUE	94.17	877.429	7	-0.3	439.722	2	27.2335	-60	6022	CL_03.raw	24900	1	64	70			DB Search
7	H2B	TRUE	L(+42.01)AHYNK(+42.01)R	TRUE	51.49	984.514	7	0.2	493.264	2	28.9127	-40	6583	CL_03.raw	95400	1	78	84	Acetic anhydrate;Acetic anhydrate	L1:Acetic anhydrate:1000.00;K6:Acetic anhydrate:1000.00	PEAKS PTM
7	H2B	TRUE	LAHYNK(+42.01)R	TRUE	46.96	942.504	7	0.7	472.259	2	14.7867	-40	1964	CL_03.raw	55400	1	78	84	Acetic anhydrate	K6:Acetic anhydrate:39.44	PEAKS PTM
7	H2B	TRUE	EIQTAVR	TRUE	90.12	815.45	7	0	408.732	2	15.6337	-80	2192	CL_03.raw	222000	1	91	97			DB Search
7	H2B	TRUE	LLLPGELAK	TRUE	38.48	952.596	9	-1.5	477.304	2	51.7583	-60	15458	CL_03.raw	51600	1	98	106			DB Search
4	H3	TRUE	K(+42.01)STGGK(+42.01)APR	TRUE	51.29	984.535	9	0.9	493.275	2	11.6818	-60	1335	CL_03.raw	1160000	2	10	18	Acetic anhydrate;Acetic anhydrate	K1:Acetic anhydrate:1000.00;K6:Acetic anhydrate:1000.00	PEAKS PTM
4	H3	TRUE	K(+114.04)QLATK(+42.01)AAR	TRUE	32.4	1141.66	9	0.7	571.836	2	15.058	-60	2074	CL_03.raw	19600	1	19	27	Ubiquitin;Acetic anhydrate	K1:Ubiquitin:61.69;K6:Acetic anhydrate:56.99	PEAKS PTM
4	H3	TRUE	K(+42.01)QLATK(+42.01)AAR	TRUE	47.92	1069.62	9	1.8	535.82	2	20.9311	-60	3623	CL_03.raw	3510000	2	19	27	Acetic anhydrate;Acetic anhydrate	K1:Acetic anhydrate:1000.00;K6:Acetic anhydrate:1000.00	PEAKS PTM
4	H3	TRUE	SAPATGGVK(+42.01)K(+42.01)PHR	TRUE	36.4	1388.75	13	-0.1	463.925	3	20.8033	-60	3556	CL_03.raw	41400	1	29	41	Acetic anhydrate;Acetic anhydrate	K9:Acetic anhydrate:8.28;K10:Acetic anhydrate:13.05	PEAKS PTM
4	H3	TRUE	YRPGTVALR	TRUE	79.44	1031.59	9	-0.2	516.801	2	26.188	-60	5831	CL_03.raw	2310000	3	42	50			DB Search
4	H3	TRUE	RYQK(+42.01)STELLIR	TRUE	85.37	1447.81	11	0.2	483.612	3	45.8913	-40	13224	CL_03.raw	1340000	3	54	64	Acetic anhydrate	K4:Acetic anhydrate:19.05	PEAKS PTM
4	H3	TRUE	RYQKS(+114.04)TELLIR	TRUE	45.06	1519.85	11	0.5	507.623	3	39.6099	-60	10652	CL_03.raw	54300	1	54	64	Ubiquitin	S5:Ubiquitin:0.00	PEAKS PTM
4	H3	TRUE	Y(+42.01)QKSTELLIR	TRUE	54.44	1291.71	10	-0.2	431.578	3	46.9535	-60	13353	CL_03.raw	57100	1	55	64	Acetic anhydrate	Y1:Acetic anhydrate:0.00	PEAKS PTM
4	H3	TRUE	YQK(+114.04)STELLIR	TRUE	43.68	1363.75	10	-0.6	455.589	3	39.1088	-60	10470	CL_03.raw	84700	1	55	64	Ubiquitin	K3:Ubiquitin:17.01	PEAKS PTM
4	H3	TRUE	YQK(+42.01)STELLIR	TRUE	76.66	1291.71	10	1	646.865	2	46.9742	-60	13324	CL_03.raw	3650000	3	55	64	Acetic anhydrate	K3:Acetic anhydrate:32.28	PEAKS PTM
4	H3	TRUE	YQKS(+114.04)TELLIR	TRUE	43.83	1363.75	10	-0.6	455.589	3	39.1088	-60	10668	CL_03.raw	84700	1	55	64	Ubiquitin	S4:Ubiquitin:0.00	PEAKS PTM
4	H3	TRUE	STELLIR	TRUE	103.21	830.486	7	-0.3	416.25	2	36.1154	-60	9550	CL_03.raw	270000	1	58	64			DB Search
4	H3	TRUE	EIAQDFK	TRUE	80.59	849.423	7	-0.3	425.719	2	23.6867	-60	4477	CL_03.raw	23900	1	74	80			DB Search
4	H3	TRUE	EIAQDFK(+114.04)TDLR	TRUE	56.32	1448.73	11	0.5	483.916	3	42.2166	-60	11779	CL_03.raw	338000	2	74	84	Ubiquitin	K7:Ubiquitin:17.01	PEAKS PTM
4	H3	TRUE	EIAQDFK(+42.01)TDLR	TRUE	78.81	1376.69	11	0.8	689.355	2	49.4933	-40	14362	CL_03.raw	5340000	5	74	84	Acetic anhydrate	K7:Acetic anhydrate:78.19	PEAKS PTM
4	H3	TRUE	VTIM(+15.99)PK(+42.01)DIQLAR	TRUE	70.25	1441.8	12	-1.2	481.605	3	50.5098	-60	14783	CL_03.raw	6360000	6	118	129	Oxidation (M);Acetic anhydrate	M4:Oxidation (M):1000.00;K6:Acetic anhydrate:52.68	PEAKS PTM
4	H3	TRUE	VTIMPK(+42.01)DIQLAR	TRUE	72.93	1425.8	12	0.6	476.275	3	57.1054	-60	16883	CL_03.raw	804000	3	118	129	Acetic anhydrate	K6:Acetic anhydrate:46.62	PEAKS PTM
1	H4	TRUE	K(+42.01)VLRDNIQGITK(+42.01)PAIR	TRUE	67.33	1905.12	16	0.1	636.046	3	50.9779	-60	14844	CL_03.raw	168000	1	21	36	Acetic anhydrate;Acetic anhydrate	K1:Acetic anhydrate:1000.00;K12:Acetic anhydrate:1000.00	PEAKS PTM
1	H4	TRUE	LRDNIQGITK(+114.04)PAIR	TRUE	31.95	1707.97	14	-1.3	428	4	39.1289	-60	10586	CL_03.raw	393000	1	23	36	Ubiquitin	K10:Ubiquitin:12.28	PEAKS PTM
1	H4	TRUE	DNIQGIT(+114.04)KPAIR	TRUE	70.03	1438.79	12	0.7	720.402	2	35.9469	-40	9687	CL_03.raw	5480000	2	25	36	Ubiquitin	T7:Ubiquitin:0.00	PEAKS PTM
1	H4	TRUE	DNIQGIT(+114.04)KPAIRRL	TRUE	58.52	1707.97	14	0	570.332	3	39.0638	-60	10715	CL_03.raw	234000	1	25	38	Ubiquitin	T7:Ubiquitin:0.00	PEAKS PTM
1	H4	TRUE	DNIQGITK(+114.04)PAIR	TRUE	73.34	1438.79	12	0.7	720.402	2	35.9469	-40	9271	CL_03.raw	5480000	2	25	36	Ubiquitin	K8:Ubiquitin:14.02	PEAKS PTM
1	H4	TRUE	DNIQGITK(+114.04)PAIRRL	TRUE	43.44	1707.97	14	0	570.332	3	39.0638	-60	10592	CL_03.raw	234000	1	25	38	Ubiquitin	K8:Ubiquitin:0.00	PEAKS PTM
1	H4	TRUE	DNIQGITK(+42.01)PAIR	TRUE	80.29	1366.76	12	0.2	684.386	2	42.825	-40	11951	CL_03.raw	13900000	3	25	36	Acetic anhydrate	K8:Acetic anhydrate:120.29	PEAKS PTM
1	H4	TRUE	DNIQGITK(+42.01)PAIRR	TRUE	49.68	1522.86	13	-1	508.626	3	39.939	-60	10792	CL_03.raw	71700	1	25	37	Acetic anhydrate	K8:Acetic anhydrate:34.75	PEAKS PTM
1	H4	TRUE	DNIQGITKPAIR	TRUE	105.4	1324.75	12	0	663.38	2	33.9558	-40	8520	CL_03.raw	94000	2	25	36			DB Search
1	H4	TRUE	QGITK(+42.01)PAIR	TRUE	44.13	1024.6	9	-0.3	513.309	2	42.8299	-60	11947	CL_03.raw	42100	1	28	36	Acetic anhydrate	K5:Acetic anhydrate:25.70	PEAKS PTM
1	H4	TRUE	GITK(+114.04)PAIR	TRUE	35.66	968.577	8	-0.8	485.295	2	35.9241	-60	9347	CL_03.raw	14900	1	29	36	Ubiquitin	K4:Ubiquitin:17.01	PEAKS PTM
1	H4	TRUE	GITK(+42.01)PAIR	TRUE	32.91	896.544	8	0	449.279	2	42.8299	-60	12037	CL_03.raw	167000	1	29	36	Acetic anhydrate	K4:Acetic anhydrate:47.09	PEAKS PTM
1	H4	TRUE	I(+42.01)SGLIYEETR	TRUE	61.48	1221.62	10	-0.4	611.819	2	46.9208	-40	13500	CL_03.raw	842000	2	47	56	Acetic anhydrate	I1:Acetic anhydrate:1000.00	PEAKS PTM
1	H4	TRUE	ISGLIYEETR	TRUE	104.33	1179.61	10	0.6	590.814	2	40.7425	-40	11282	CL_03.raw	12200000	2	47	56			DB Search
1	H4	TRUE	GVLK(+42.01)VFLENVIR	TRUE	33.24	1427.85	12	0.5	714.933	2	89.9081	-40	23469	CL_03.raw	28300	1	57	68	Acetic anhydrate	K4:Acetic anhydrate:0.00	PEAKS PTM
1	H4	TRUE	VFLENVIR	TRUE	103.83	988.571	8	0.2	495.293	2	55.4491	-40	16506	CL_03.raw	384000	1	61	68			DB Search
1	H4	TRUE	D(+42.01)AVTYTEHAK(+42.01)R	TRUE	45.69	1373.66	11	0	458.893	3	23.2672	-60	4400	CL_03.raw	102000	2	69	79	Acetic anhydrate;Acetic anhydrate	D1:Acetic anhydrate:1000.00;K10:Acetic anhydrate:1000.00	PEAKS PTM
1	H4	TRUE	DAVTYT(+114.04)EHAKR	TRUE	34.39	1403.68	11	0.1	702.847	2	17.8491	-40	2730	CL_03.raw	17300	1	69	79	Ubiquitin	T6:Ubiquitin:0.00	PEAKS PTM
1	H4	TRUE	DAVTYTEH	TRUE	76.8	934.403	8	0	468.209	2	15.4677	-60	2153	CL_03.raw	32700	1	69	76			DB Search
1	H4	TRUE	DAVTYTEH(+15.99)AK(+42.01)R	TRUE	52.96	1347.64	11	-0.4	674.828	2	23.1084	-40	4169	CL_03.raw	508000	2	69	79	Oxidation (HW);Acetic anhydrate	H8:Oxidation (HW):1000.00;K10:Acetic anhydrate:61.14	PEAKS PTM
1	H4	TRUE	DAVTYTEHAK(+114.04)R	TRUE	77.53	1403.68	11	0.9	468.901	3	17.837	-60	2743	CL_03.raw	560000	1	69	79	Ubiquitin	K10:Ubiquitin:49.79	PEAKS PTM
1	H4	TRUE	DAVTYTEHAK(+42.01)R	TRUE	81.07	1331.65	11	0.5	666.831	2	23.0789	-40	4307	CL_03.raw	10500000	6	69	79	Acetic anhydrate	K10:Acetic anhydrate:175.25	PEAKS PTM
1	H4	TRUE	VTYTEHAK(+42.01)R	TRUE	55.05	1145.58	9	-0.3	382.868	3	23.1154	-60	4185	CL_03.raw	505000	2	71	79	Acetic anhydrate	K8:Acetic anhydrate:67.12	PEAKS PTM
1	H4	TRUE	TYTEHAK(+114.04)R	TRUE	34.79	1118.55	8	4	560.283	2	17.837	-60	2713	CL_03.raw	23800	1	72	79	Ubiquitin	K7:Ubiquitin:11.12	PEAKS PTM
1	H4	TRUE	TYTEHAK(+42.01)R	TRUE	66.85	1046.51	8	-0.2	524.264	2	23.0843	-60	4320	CL_03.raw	598000	2	72	79	Acetic anhydrate	K7:Acetic anhydrate:53.33	PEAKS PTM
1	H4	TRUE	YTEHAK(+42.01)R	TRUE	54.29	945.467	7	-0.7	473.74	2	23.0843	-60	4359	CL_03.raw	90400	1	73	79	Acetic anhydrate	K6:Acetic anhydrate:45.16	PEAKS PTM
1	H4	TRUE	K(+42.01)TVTAMDVVYALK(+42.01)R	TRUE	71.86	1677.91	14	0.1	560.311	3	79.0136	-40	21366	CL_03.raw	314000	1	80	93	Acetic anhydrate;Acetic anhydrate	K1:Acetic anhydrate:1000.00;K13:Acetic anhydrate:1000.00	PEAKS PTM
1	H4	TRUE	KTVTAM(+15.99)DVVYALK(+42.01)R	TRUE	60.3	1651.9	14	0.3	551.64	3	63.4732	-60	18389	CL_03.raw	50500	1	80	93	Oxidation (M);Acetic anhydrate	M6:Oxidation (M):1000.00;K13:Acetic anhydrate:29.09	PEAKS PTM
1	H4	TRUE	TVTAM(+15.99)DVVYALK(+42.01)R	TRUE	55.56	1523.8	13	-0.1	508.941	3	65.5493	-60	18786	CL_03.raw	62300	2	81	93	Oxidation (M);Acetic anhydrate	M5:Oxidation (M):1000.00;K12:Acetic anhydrate:41.98	PEAKS PTM
5	Ubiquitin	TRUE	M(+15.99)QIFVK(+42.01)TLTGK	TRUE	64.59	1322.73	11	-0.1	662.371	2	52.261	-60	15615	CL_03.raw	36000	1	1	11	Oxidation (M);Acetic anhydrate	M1:Oxidation (M):1000.00;K6:Acetic anhydrate:0.00	PEAKS PTM
5	Ubiquitin	TRUE	A(+42.01)K(+42.01)IQDKEGIPPDQQR	TRUE	40.05	1805.93	15	1.5	602.984	3	34.0781	-60	8552	CL_03.raw		0	28	42	Acetic anhydrate;Acetic anhydrate	A1:Acetic anhydrate:0.00;K2:Acetic anhydrate:0.00	PEAKS PTM
5	Ubiquitin	TRUE	A(+42.01)KIQDK(+42.01)EGIPPDQQR	TRUE	73.39	1805.93	15	-0.5	602.983	3	30.8857	-60	7236	CL_03.raw	73000	1	28	42	Acetic anhydrate;Acetic anhydrate	A1:Acetic anhydrate:0.00;K6:Acetic anhydrate:25.70	PEAKS PTM
5	Ubiquitin	TRUE	IQDK(+42.01)EGIPPDQQR	TRUE	47.2	1564.78	13	1.6	783.401	2	24.3642	-40	4868	CL_03.raw	384000	1	30	42	Acetic anhydrate	K4:Acetic anhydrate:0.00	PEAKS PTM
5	Ubiquitin	TRUE	RLIFAGK(+42.01)QLEDGR	TRUE	71.55	1543.85	13	0.5	515.623	3	51.2325	-60	15235	CL_03.raw	85100	1	42	54	Acetic anhydrate	K7:Acetic anhydrate:34.81	PEAKS PTM
5	Ubiquitin	TRUE	L(+42.01)IFAGK(+42.01)QLEDGR	TRUE	77.73	1429.76	12	0.2	715.886	2	73.3409	-40	20318	CL_03.raw	214000	2	43	54	Acetic anhydrate;Acetic anhydrate	L1:Acetic anhydrate:1000.00;K6:Acetic anhydrate:1000.00	PEAKS PTM
5	Ubiquitin	TRUE	L(+42.01)IFAGKQLEDGR	TRUE	64.81	1387.75	12	-0.1	463.589	3	52.6236	-60	15709	CL_03.raw	3930000	1	43	54	Acetic anhydrate	L1:Acetic anhydrate:0.00	PEAKS PTM
5	Ubiquitin	TRUE	LIFAGK(+114.04)QLEDGR	TRUE	75.01	1459.78	12	0.1	487.6	3	45.394	-60	12965	CL_03.raw	695000	3	43	54	Ubiquitin	K6:Ubiquitin:1000.00	PEAKS PTM
5	Ubiquitin	TRUE	LIFAGK(+42.01)QLEDGR	TRUE	83.69	1387.75	12	2	463.59	3	50.3436	-60	14703	CL_03.raw	60600000	10	43	54	Acetic anhydrate	K6:Acetic anhydrate:52.68	PEAKS PTM
5	Ubiquitin	TRUE	FAGK(+42.01)QLEDGR	TRUE	63.99	1161.58	10	0.4	581.796	2	50.3725	-60	14553	CL_03.raw	366000	2	45	54	Acetic anhydrate	K4:Acetic anhydrate:22.45	PEAKS PTM
5	Ubiquitin	TRUE	A(+42.01)GKQLEDGR	TRUE	48.48	1014.51	9	0.6	508.262	2	51.0658	-60	15181	CL_03.raw	78900	1	46	54	Acetic anhydrate	A1:Acetic anhydrate:0.00	PEAKS PTM
5	Ubiquitin	TRUE	AGK(+42.01)QLEDGR	TRUE	39.12	1014.51	9	0.6	508.262	2	51.0658	-60	15040	CL_03.raw	78900	1	46	54	Acetic anhydrate	K3:Acetic anhydrate:14.04	PEAKS PTM
5	Ubiquitin	TRUE	G(+42.01)KQLEDGR	TRUE	45.16	943.472	8	1.3	472.744	2	50.3436	-60	14589	CL_03.raw	117000	2	47	54	Acetic anhydrate	G1:Acetic anhydrate:0.00	PEAKS PTM
5	Ubiquitin	TRUE	T(+42.01)LSDYNIQK	TRUE	46.81	1122.56	9	-0.9	562.285	2	33.1507	-60	8254	CL_03.raw	52200	1	55	63	Acetic anhydrate	T1:Acetic anhydrate:43.76	PEAKS PTM
5	Ubiquitin	TRUE	TLSDYNIQK	TRUE	104.36	1080.55	9	1.1	541.28	2	27.27	-60	6083	CL_03.raw	2340000	1	55	63			DB Search
5	Ubiquitin	TRUE	ESTLHLVLR	TRUE	102.11	1066.61	9	0.4	534.314	2	46.8361	-40	13607	CL_03.raw	411000	1	64	72			DB Search

## Sheet: CL_04
CL_04 is the H3 diUb band from 2 min
Protein Group	Accession	Top	Peptide	Unique	-10LgP	Mass	Length	ppm	m/z	z	RT	CV	Scan	Source File	Area Sample 4	#Feature	Start	End	PTM	AScore	Found By
9	H2A	TRUE	AGLQFPVGR	TRUE	100.92	943.524	9	0.5	472.769	2	47.2029	-60	13412	CL_04.raw	5150000	3	22	30			DB Search
9	H2A	TRUE	HLQLAVR	TRUE	86.92	835.503	7	0.1	418.759	2	28.1528	-60	6924	CL_04.raw	495000	1	83	89			DB Search
9	H2A	TRUE	NDEELNK(+114.04)LLGR	TRUE	44.51	1413.72	11	0.2	472.248	3	50.001	-60	14974	CL_04.raw	42400	1	90	100	Ubiquitin	K7:Ubiquitin:1000.00	PEAKS PTM
9	H2A	TRUE	NDEELNK(+42.01)LLGR	TRUE	85.13	1341.69	11	1.4	671.853	2	55.1161	-40	17521	CL_04.raw	3100000	3	90	100	Acetic anhydrate	K7:Acetic anhydrate:109.28	PEAKS PTM
11	H2B	TRUE	K(+42.01)ESYAIYVYK	TRUE	75.57	1304.67	10	-1.4	653.339	2	46.1798	-60	12852	CL_04.raw	87800	1	32	41	Acetic anhydrate	K1:Acetic anhydrate:140.39	PEAKS PTM
11	H2B	TRUE	SIM(+15.99)NSFVNDVFER	TRUE	67.64	1572.72	13	0.4	787.37	2	63.8569	-40	20050	CL_04.raw	292000	1	58	70	Oxidation (M)	M3:Oxidation (M):1000.00	PEAKS PTM
11	H2B	TRUE	LAHYNK(+42.01)R	TRUE	55.31	942.504	7	0.4	472.259	2	14.4206	-40	2118	CL_04.raw	348000	1	78	84	Acetic anhydrate	K6:Acetic anhydrate:76.17	PEAKS PTM
11	H2B	TRUE	EIQTAVR	TRUE	75.16	815.45	7	4	408.734	2	15.6417	-80	2563	CL_04.raw	1080000	1	91	97			DB Search
1	H3	TRUE	K(+42.01)STGGK(+42.01)APR	TRUE	51.34	984.535	9	1.2	493.275	2	11.6204	-60	1339	CL_04.raw	8630000	1	10	18	Acetic anhydrate;Acetic anhydrate	K1:Acetic anhydrate:1000.00;K6:Acetic anhydrate:1000.00	PEAKS PTM
1	H3	TRUE	K(+114.04)QLAT(+114.04)KAAR	TRUE	44.07	1213.69	9	0.2	405.57	3	11.0911	-60	1206	CL_04.raw		0	19	27	Ubiquitin;Ubiquitin	K1:Ubiquitin:56.99;T5:Ubiquitin:0.00	PEAKS PTM
1	H3	TRUE	K(+114.04)QLATK(+114.04)AAR	TRUE	44.36	1213.69	9	0.2	405.57	3	11.0911	-60	1158	CL_04.raw	126000	1	19	27	Ubiquitin;Ubiquitin	K1:Ubiquitin:61.69;K6:Ubiquitin:12.28	PEAKS PTM
1	H3	TRUE	K(+114.04)QLATK(+42.01)AAR	TRUE	47.59	1141.66	9	0.2	571.836	2	14.7549	-60	2141	CL_04.raw	447000	1	19	27	Ubiquitin;Acetic anhydrate	K1:Ubiquitin:58.99;K6:Acetic anhydrate:52.68	PEAKS PTM
1	H3	TRUE	K(+42.01)QLATK(+114.04)AAR	TRUE	58.96	1141.66	9	0.1	571.836	2	14.9619	-40	2330	CL_04.raw	681000	1	19	27	Acetic anhydrate;Ubiquitin	K1:Acetic anhydrate:98.37;K6:Ubiquitin:14.02	PEAKS PTM
1	H3	TRUE	K(+42.01)QLATK(+42.01)AAR	TRUE	56	1069.62	9	0.7	535.82	2	20.6424	-40	4829	CL_04.raw	50300000	2	19	27	Acetic anhydrate;Acetic anhydrate	K1:Acetic anhydrate:1000.00;K6:Acetic anhydrate:1000.00	PEAKS PTM
1	H3	TRUE	QLATK(+42.01)AAR	TRUE	55.73	899.519	8	0.8	450.767	2	15.265	-60	2448	CL_04.raw	61200	1	20	27	Acetic anhydrate	K5:Acetic anhydrate:42.68	PEAKS PTM
1	H3	TRUE	SAPATGGVK(+42.01)K(+42.01)PHR	TRUE	71.22	1388.75	13	-0.3	463.925	3	20.5673	-60	4534	CL_04.raw	329000	1	29	41	Acetic anhydrate;Acetic anhydrate	K9:Acetic anhydrate:64.00;K10:Acetic anhydrate:77.76	PEAKS PTM
1	H3	TRUE	YRPGTVALR	TRUE	90.04	1031.59	9	-0.4	516.801	2	24.9878	-80	6125	CL_04.raw	642000	1	42	50			DB Search
1	H3	TRUE	R(+42.01)YQK(+42.01)STELLIR	TRUE	53.04	1489.83	11	0.2	497.616	3	51.0731	-60	15783	CL_04.raw	396000	1	54	64	Acetic anhydrate;Acetic anhydrate	R1:Acetic anhydrate:1000.00;K4:Acetic anhydrate:1000.00	PEAKS PTM
1	H3	TRUE	RYQK(+114.04)STELLIR	TRUE	72.24	1519.85	11	-0.3	507.623	3	37.4313	-60	9217	CL_04.raw	336000	1	54	64	Ubiquitin	K4:Ubiquitin:14.02	PEAKS PTM
1	H3	TRUE	RYQK(+383.23)STELLIR	TRUE	51.1	1789.03	11	0.3	448.265	4	44.0346	-60	11669	CL_04.raw	77200	1	54	64	Ubiquitination	K4:Ubiquitination:1000.00	PEAKS PTM
1	H3	TRUE	RYQK(+42.01)STELLIR	TRUE	99.95	1447.81	11	1.7	483.613	3	44.2467	-60	12163	CL_04.raw	7940000	3	54	64	Acetic anhydrate	K4:Acetic anhydrate:38.16	PEAKS PTM
1	H3	TRUE	RYQKS(+114.04)TELLIR	TRUE	69.57	1519.85	11	-0.3	507.623	3	37.4313	-60	9394	CL_04.raw	336000	1	54	64	Ubiquitin	S5:Ubiquitin:0.00	PEAKS PTM
1	H3	TRUE	Y(+42.01)QK(+42.01)STELLIR	TRUE	73.97	1333.72	10	0.9	667.87	2	54.7964	-40	17237	CL_04.raw	163000	1	55	64	Acetic anhydrate;Acetic anhydrate	Y1:Acetic anhydrate:1000.00;K3:Acetic anhydrate:1000.00	PEAKS PTM
1	H3	TRUE	YQK(+114.04)STELLIR	TRUE	60.55	1363.75	10	1	455.59	3	38.5157	-60	9892	CL_04.raw	610000	2	55	64	Ubiquitin	K3:Ubiquitin:33.98	PEAKS PTM
1	H3	TRUE	YQK(+383.23)STELLIR	TRUE	54.33	1632.93	10	0.6	545.318	3	42.8852	-80	11245	CL_04.raw	343000	1	55	64	Ubiquitination	K3:Ubiquitination:1000.00	PEAKS PTM
1	H3	TRUE	YQK(+42.01)STELLIR	TRUE	76.94	1291.71	10	0	646.864	2	48.6232	-60	13993	CL_04.raw	12900000	4	55	64	Acetic anhydrate	K3:Acetic anhydrate:32.28	PEAKS PTM
1	H3	TRUE	YQKS(+114.04)TELLIR	TRUE	49.96	1363.75	10	1	455.59	3	38.5157	-60	9789	CL_04.raw	494000	1	55	64	Ubiquitin	S4:Ubiquitin:0.00	PEAKS PTM
1	H3	TRUE	S(+42.01)TELLIR	TRUE	47.15	872.497	7	0.3	437.256	2	47.2331	-40	13451	CL_04.raw	27100	1	58	64	Acetic anhydrate	S1:Acetic anhydrate:1000.00	PEAKS PTM
1	H3	TRUE	STELLIR	TRUE	104.65	830.486	7	-0.2	416.25	2	35.6496	-60	9057	CL_04.raw	539000	1	58	64			DB Search
1	H3	TRUE	E(+42.01)IAQDFK(+42.01)TDLR	TRUE	78.21	1418.7	11	0.3	710.36	2	64.4848	-40	20311	CL_04.raw	108000	1	74	84	Acetic anhydrate;Acetic anhydrate	E1:Acetic anhydrate:1000.00;K7:Acetic anhydrate:1000.00	PEAKS PTM
1	H3	TRUE	EIAQDFK(+114.04)TDLR	TRUE	67.26	1448.73	11	0.8	725.371	2	41.4803	-40	10720	CL_04.raw	3380000	3	74	84	Ubiquitin	K7:Ubiquitin:17.01	PEAKS PTM
1	H3	TRUE	EIAQDFK(+383.23)TDLR	TRUE	65.03	1717.91	11	1.6	573.645	3	43.9348	-60	11725	CL_04.raw	940000	2	74	84	Ubiquitination	K7:Ubiquitination:1000.00	PEAKS PTM
1	H3	TRUE	EIAQDFK(+42.01)TDLR	TRUE	85.09	1376.69	11	0.9	689.355	2	49.0028	-40	14625	CL_04.raw	42100000	6	74	84	Acetic anhydrate	K7:Acetic anhydrate:95.35	PEAKS PTM
1	H3	TRUE	EIAQDFKT(+114.04)DLR	TRUE	57.06	1448.73	11	0.8	725.371	2	41.4803	-40	10913	CL_04.raw	523000	1	74	84	Ubiquitin	T8:Ubiquitin:0.00	PEAKS PTM
1	H3	TRUE	AQDFK(+114.04)TDLR	TRUE	63.03	1206.6	9	2.5	604.308	2	41.5089	-60	10698	CL_04.raw	29600	1	76	84	Ubiquitin	K5:Ubiquitin:17.01	PEAKS PTM
1	H3	TRUE	AQDFK(+42.01)TDLR	TRUE	71.36	1134.57	9	-0.1	568.291	2	49.1822	-40	14540	CL_04.raw	67000	2	76	84	Acetic anhydrate	K5:Acetic anhydrate:67.69	PEAKS PTM
1	H3	TRUE	AQDFKT(+114.04)DLR	TRUE	45.16	1206.6	9	2.5	604.308	2	41.5089	-60	10621	CL_04.raw	29600	1	76	84	Ubiquitin	T6:Ubiquitin:0.00	PEAKS PTM
1	H3	TRUE	RVTIM(+15.99)PK(+42.01)DIQLAR	TRUE	67.91	1597.9	13	-0.8	533.639	3	49.0453	-60	13951	CL_04.raw	286000	2	117	129	Oxidation (M);Acetic anhydrate	M5:Oxidation (M):1000.00;K7:Acetic anhydrate:34.90	PEAKS PTM
1	H3	TRUE	VTIM(+15.99)PK(+114.04)DIQLAR	TRUE	63.39	1513.83	12	1.7	505.618	3	43.5882	-40	11506	CL_04.raw	2210000	3	118	129	Oxidation (M);Ubiquitin	M4:Oxidation (M):1000.00;K6:Ubiquitin:25.70	PEAKS PTM
1	H3	TRUE	VTIM(+15.99)PK(+383.23)DIQLAR	TRUE	66	1783.01	12	-1	446.76	4	46.4243	-40	13114	CL_04.raw	542000	2	118	129	Oxidation (M);Ubiquitination	M4:Oxidation (M):1000.00;K6:Ubiquitination:1000.00	PEAKS PTM
1	H3	TRUE	VTIM(+15.99)PK(+42.01)DIQLAR	TRUE	75.4	1441.8	12	0.9	721.906	2	50.319	-40	15448	CL_04.raw	45800000	10	118	129	Oxidation (M);Acetic anhydrate	M4:Oxidation (M):1000.00;K6:Acetic anhydrate:61.26	PEAKS PTM
1	H3	TRUE	VTIMPK(+114.04)DIQLAR	TRUE	72.63	1497.83	12	0.1	500.285	3	50.6747	-60	15400	CL_04.raw	462000	2	118	129	Ubiquitin	K6:Ubiquitin:49.79	PEAKS PTM
1	H3	TRUE	VTIMPK(+42.01)DIQLAR	TRUE	82.19	1425.8	12	0.4	713.908	2	56.7872	-40	18094	CL_04.raw	8350000	4	118	129	Acetic anhydrate	K6:Acetic anhydrate:98.37	PEAKS PTM
1	H3	TRUE	IMPK(+42.01)DIQLAR	TRUE	50.22	1225.69	10	-0.1	613.85	2	56.8597	-60	18013	CL_04.raw	17300	1	120	129	Acetic anhydrate	K4:Acetic anhydrate:28.36	PEAKS PTM
1	H3	TRUE	MPK(+42.01)DIQLAR	TRUE	60.23	1112.6	9	0.2	557.308	2	56.7696	-60	18003	CL_04.raw	13800	1	121	129	Acetic anhydrate	K3:Acetic anhydrate:32.28	PEAKS PTM
1	H3	TRUE	PK(+42.01)DIQLAR	TRUE	53.37	981.561	8	-0.6	491.787	2	48.7813	-60	13996	CL_04.raw	202000	3	122	129	Acetic anhydrate	K2:Acetic anhydrate:14.02	PEAKS PTM
3	H4	TRUE	K(+42.01)VLRDNIQGITK(+42.01)PAIR	TRUE	83.67	1905.12	16	2.7	636.048	3	50.4017	-60	15151	CL_04.raw	165000	1	21	36	Acetic anhydrate;Acetic anhydrate	K1:Acetic anhydrate:1000.00;K12:Acetic anhydrate:1000.00	PEAKS PTM
3	H4	TRUE	DNIQGIT(+114.04)KPAIR	TRUE	62.55	1438.79	12	0.8	720.402	2	35.998	-40	8921	CL_04.raw	1210000	2	25	36	Ubiquitin	T7:Ubiquitin:0.00	PEAKS PTM
3	H4	TRUE	DNIQGITK(+114.04)PAIR	TRUE	65.76	1438.79	12	1.1	480.604	3	36.0214	-60	9101	CL_04.raw	1100000	1	25	36	Ubiquitin	K8:Ubiquitin:17.01	PEAKS PTM
3	H4	TRUE	DNIQGITK(+383.23)P	TRUE	51.47	1367.75	9	6.8	684.888	2	43.0663	-40	11315	CL_04.raw		0	25	33	Ubiquitination	K8:Ubiquitination:1000.00	PEAKS PTM
3	H4	TRUE	DNIQGITK(+383.23)PAIR	TRUE	56.3	1707.97	12	-0.5	570.332	3	38.9992	-60	9862	CL_04.raw	111000	2	25	36	Ubiquitination	K8:Ubiquitination:1000.00	PEAKS PTM
3	H4	TRUE	DNIQGITK(+42.01)PAIR	TRUE	83.05	1366.76	12	0.7	684.386	2	42.8126	-40	11312	CL_04.raw	5010000	3	25	36	Acetic anhydrate	K8:Acetic anhydrate:104.80	PEAKS PTM
3	H4	TRUE	DNIQGITK(+42.01)PAIRR	TRUE	56.21	1522.86	13	0	508.627	3	39.7369	-60	10116	CL_04.raw	35800	1	25	37	Acetic anhydrate	K8:Acetic anhydrate:34.75	PEAKS PTM
3	H4	TRUE	I(+42.01)SGLIYEETR	TRUE	61.89	1221.62	10	2.2	611.821	2	46.519	-40	13064	CL_04.raw	431000	1	47	56	Acetic anhydrate	I1:Acetic anhydrate:1000.00	PEAKS PTM
3	H4	TRUE	ISGLIYEETR	TRUE	105.72	1179.61	10	0.8	590.815	2	40.8296	-40	10516	CL_04.raw	3430000	1	47	56			DB Search
3	H4	TRUE	GVLK(+42.01)VFLENVIR	TRUE	60.9	1427.85	12	0.4	714.933	2	89.8879	-40	26357	CL_04.raw	221000	1	57	68	Acetic anhydrate	K4:Acetic anhydrate:37.54	PEAKS PTM
3	H4	TRUE	VFLENVIR	TRUE	92.86	988.571	8	1.7	495.293	2	55.2208	-40	17503	CL_04.raw	145000	1	61	68			DB Search
3	H4	TRUE	DAVTYTEHAK(+114.04)R	TRUE	65.19	1403.68	11	-0.6	468.9	3	17.6442	-60	3225	CL_04.raw	338000	1	69	79	Ubiquitin	K10:Ubiquitin:42.68	PEAKS PTM
3	H4	TRUE	DAVTYTEHAK(+42.01)R	TRUE	81.95	1331.65	11	0.4	666.831	2	23.0576	-40	5538	CL_04.raw	1150000	2	69	79	Acetic anhydrate	K10:Acetic anhydrate:124.12	PEAKS PTM
3	H4	TRUE	VTYTEHAK(+42.01)R	TRUE	64.36	1145.58	9	-0.5	573.798	2	23.0631	-60	5549	CL_04.raw	55400	1	71	79	Acetic anhydrate	K8:Acetic anhydrate:52.22	PEAKS PTM
3	H4	TRUE	TYTEHAK(+42.01)R	TRUE	57.36	1046.51	8	-0.6	524.264	2	23.0802	-60	5541	CL_04.raw	68400	1	72	79	Acetic anhydrate	K7:Acetic anhydrate:56.47	PEAKS PTM
3	H4	TRUE	K(+42.01)TVTAMDVVYALK(+114.04)R	TRUE	66.11	1749.94	14	0	584.322	3	73.0341	-40	22586	CL_04.raw	135000	1	80	93	Acetic anhydrate;Ubiquitin	K1:Acetic anhydrate:40.43;K13:Ubiquitin:41.98	PEAKS PTM
3	H4	TRUE	K(+42.01)TVTAMDVVYALK(+42.01)R	TRUE	89.45	1677.91	14	-0.1	560.311	3	78.9887	-40	23966	CL_04.raw	1250000	1	80	93	Acetic anhydrate;Acetic anhydrate	K1:Acetic anhydrate:1000.00;K13:Acetic anhydrate:1000.00	PEAKS PTM
3	H4	TRUE	KT(+114.04)VTAMDVVYALK(+42.01)R	TRUE	62.07	1749.94	14	0.4	584.322	3	76.7016	-40	23528	CL_04.raw	76600	1	80	93	Ubiquitin;Acetic anhydrate	T2:Ubiquitin:0.00;K13:Acetic anhydrate:29.09	PEAKS PTM
3	H4	TRUE	KTVTAM(+15.99)DVVYALK(+42.01)R	TRUE	46.76	1651.9	14	0.5	551.64	3	63.6286	-60	20084	CL_04.raw	20000	1	80	93	Oxidation (M);Acetic anhydrate	M6:Oxidation (M):1000.00;K13:Acetic anhydrate:27.62	PEAKS PTM
3	H4	TRUE	TVTAM(+15.99)DVVYALK(+42.01)R	TRUE	47.91	1523.8	13	-0.2	508.941	3	66.2514	-60	20824	CL_04.raw	17900	1	81	93	Oxidation (M);Acetic anhydrate	M5:Oxidation (M):1000.00;K12:Acetic anhydrate:28.74	PEAKS PTM
2	Ubiquitin	TRUE	M(+15.99)QIFVK(+42.01)TLTGK	TRUE	72.51	1322.73	11	0.8	662.371	2	51.5788	-60	15837	CL_04.raw	51300	1	1	11	Oxidation (M);Acetic anhydrate	M1:Oxidation (M):1000.00;K6:Acetic anhydrate:7.38	PEAKS PTM
2	Ubiquitin	TRUE	M(+42.01)QIFVK(+42.01)TLTGK	TRUE	46.3	1348.74	11	0.5	675.379	2	89.2003	-40	26226	CL_04.raw	215000	1	1	11	Acetic anhydrate;Acetic anhydrate	M1:Acetic anhydrate:21.51;K6:Acetic anhydrate:0.00	PEAKS PTM
2	Ubiquitin	TRUE	A(+42.01)KIQDK(+42.01)EGIPPDQQR	TRUE	53.59	1805.93	15	0.3	602.983	3	31.0521	-60	7426	CL_04.raw	32900	1	28	42	Acetic anhydrate;Acetic anhydrate	A1:Acetic anhydrate:0.00;K6:Acetic anhydrate:11.12	PEAKS PTM
2	Ubiquitin	TRUE	RLIFAGK(+114.04)QLEDGR	TRUE	43.87	1615.88	13	2	539.635	3	77.854	-60	23747	CL_04.raw		0	42	54	Ubiquitin	K7:Ubiquitin:1000.00	PEAKS PTM
2	Ubiquitin	TRUE	RLIFAGK(+42.01)QLEDGR	TRUE	79.05	1543.85	13	1.5	515.624	3	50.4406	-60	15150	CL_04.raw	239000	1	42	54	Acetic anhydrate	K7:Acetic anhydrate:34.81	PEAKS PTM
2	Ubiquitin	TRUE	L(+42.01)IFAGK(+42.01)QLEDGR	TRUE	88.09	1429.76	12	1.8	715.887	2	73.4472	-40	22731	CL_04.raw	753000	2	43	54	Acetic anhydrate;Acetic anhydrate	L1:Acetic anhydrate:1000.00;K6:Acetic anhydrate:1000.00	PEAKS PTM
2	Ubiquitin	TRUE	L(+42.01)IFAGKQLEDGR	TRUE	78.82	1387.75	12	1.6	463.59	3	50.6675	-60	16382	CL_04.raw	11300000	1	43	54	Acetic anhydrate	L1:Acetic anhydrate:7.38	PEAKS PTM
2	Ubiquitin	TRUE	LIFAGK(+114.04)QLEDGR	TRUE	81.53	1459.78	12	1.8	487.601	3	44.4899	-60	11599	CL_04.raw	4600000	3	43	54	Ubiquitin	K6:Ubiquitin:1000.00	PEAKS PTM
2	Ubiquitin	TRUE	LIFAGK(+383.23)QLEDGR	TRUE	68.96	1728.96	12	-0.1	433.248	4	48.8191	-60	14333	CL_04.raw	2070000	2	43	54	Ubiquitination	K6:Ubiquitination:1000.00	PEAKS PTM
2	Ubiquitin	TRUE	LIFAGK(+42.01)QLED	TRUE	46.09	1174.62	10	0.1	588.319	2	56.4078	-40	17846	CL_04.raw	334000	1	43	52	Acetic anhydrate	K6:Acetic anhydrate:17.91	PEAKS PTM
2	Ubiquitin	TRUE	LIFAGK(+42.01)QLEDGR	TRUE	92.77	1387.75	12	0.7	694.881	2	50.7848	-40	15440	CL_04.raw	37700000	7	43	54	Acetic anhydrate	K6:Acetic anhydrate:87.95	PEAKS PTM
2	Ubiquitin	TRUE	IFAGK(+42.01)QLEDGR	TRUE	55.21	1274.66	11	0.2	638.338	2	50.592	-60	15297	CL_04.raw	27200	1	44	54	Acetic anhydrate	K5:Acetic anhydrate:28.70	PEAKS PTM
2	Ubiquitin	TRUE	FAGK(+114.04)QLEDGR	TRUE	64.74	1233.61	10	-0.5	617.812	2	44.4708	-60	12007	CL_04.raw	129000	1	45	54	Ubiquitin	K4:Ubiquitin:1000.00	PEAKS PTM
2	Ubiquitin	TRUE	FAGK(+42.01)QLEDGR	TRUE	72.19	1161.58	10	-0.3	581.796	2	51.1747	-40	15939	CL_04.raw	999000	3	45	54	Acetic anhydrate	K4:Acetic anhydrate:50.22	PEAKS PTM
2	Ubiquitin	TRUE	A(+42.01)GKQLEDGR	TRUE	52.83	1014.51	9	0	508.262	2	49.9402	-60	14843	CL_04.raw	268000	2	46	54	Acetic anhydrate	A1:Acetic anhydrate:0.00	PEAKS PTM
2	Ubiquitin	TRUE	AGK(+42.01)QLEDGR	TRUE	49.48	1014.51	9	0	508.262	2	50.6675	-60	15325	CL_04.raw	213000	1	46	54	Acetic anhydrate	K3:Acetic anhydrate:17.01	PEAKS PTM
2	Ubiquitin	TRUE	G(+42.01)KQLEDGR	TRUE	46.43	943.472	8	-0.4	472.743	2	50.6675	-60	15179	CL_04.raw	288000	1	47	54	Acetic anhydrate	G1:Acetic anhydrate:0.00	PEAKS PTM
2	Ubiquitin	TRUE	QLEDGR	TRUE	89.35	716.345	6	0.7	359.18	2	50.6299	-60	15293	CL_04.raw	35800	1	49	54			DB Search
2	Ubiquitin	TRUE	TLS(+114.04)DYNIQKESTLHLVLR	TRUE	88.82	2243.19	18	1.4	561.806	4	66.681	-60	21341	CL_04.raw	3130000	2	55	72	Ubiquitin	S3:Ubiquitin:0.00	PEAKS PTM
2	Ubiquitin	TRUE	TLSDYNIQK	TRUE	105.86	1080.55	9	0.2	541.28	2	27.2145	-60	6677	CL_04.raw	451000	1	55	63			DB Search
2	Ubiquitin	TRUE	TLSDYNIQK(+114.04)ESTLHLVLR	TRUE	110.95	2243.19	18	1.4	561.806	4	66.681	-60	21080	CL_04.raw	6790000	3	55	72	Ubiquitin	K9:Ubiquitin:32.28	PEAKS PTM
2	Ubiquitin	TRUE	TLSDYNIQK(+383.23)ESTLHLVLR	TRUE	83.54	2512.38	18	1	629.102	4	76.1569	-60	23266	CL_04.raw	711000	1	55	72	Ubiquitination	K9:Ubiquitination:1000.00	PEAKS PTM
2	Ubiquitin	TRUE	TLSDYNIQK(+42.01)ESTLHLVLR	TRUE	95.58	2171.16	18	0.2	724.727	3	70.5233	-40	21938	CL_04.raw	3590000	2	55	72	Acetic anhydrate	K9:Acetic anhydrate:63.64	PEAKS PTM
2	Ubiquitin	TRUE	ESTLHLVLR	TRUE	106.19	1066.61	9	0.1	534.314	2	46.276	-40	12664	CL_04.raw	1070000	1	64	72			DB Search

## Sheet: CL_05
CL_05 is the H4 monoUb band from 5 min
Protein Group	Accession	Top	Peptide	Unique	-10LgP	Mass	Length	ppm	m/z	z	RT	CV	Scan	Source File	Area Sample 5	#Feature	Start	End	PTM	AScore	Found By
12	H2A	TRUE	AGLQFPVGR	TRUE	99.13	943.524	9	0.1	472.769	2	46.4589	-60	19413	CL_05.raw	8080000	2	22	30			DB Search
12	H2A	TRUE	HLQLAVR	TRUE	89.51	835.503	7	1	418.759	2	27.864	-60	8599	CL_05.raw	4580000	1	83	89			DB Search
12	H2A	TRUE	NDEELNK(+42.01)LLGR	TRUE	85.83	1341.69	11	1.8	671.853	2	55.0048	-40	24039	CL_05.raw	4490000	4	90	100	Acetic anhydrate	K7:Acetic anhydrate:109.28	PEAKS PTM
12	H2A	TRUE	VTIAQGGVLPNIQSVLLPK	TRUE	45.29	1946.16	19	0.2	649.726	3	80.2785	-60	32338	CL_05.raw		0	101	119			DB Search
7	H2B	TRUE	K(+42.01)ESYAIYVYK	TRUE	78.06	1304.67	10	0.7	653.34	2	46.0606	-60	19183	CL_05.raw	89800	1	32	41	Acetic anhydrate	K1:Acetic anhydrate:126.05	PEAKS PTM
7	H2B	TRUE	SIM(+15.99)NSFVNDVFER	TRUE	80.42	1572.72	13	0.1	787.369	2	63.7363	-40	27151	CL_05.raw	395000	1	58	70	Oxidation (M)	M3:Oxidation (M):1000.00	PEAKS PTM
7	H2B	TRUE	SFVNDVFER	TRUE	74.56	1111.53	9	0	556.772	2	53.7602	-40	23348	CL_05.raw	43600	1	62	70			DB Search
7	H2B	TRUE	VNDVFER	TRUE	98.14	877.429	7	0.6	439.722	2	26.925	-60	8085	CL_05.raw	50000	1	64	70			DB Search
7	H2B	TRUE	L(+42.01)AHYNK(+42.01)R	TRUE	53.51	984.514	7	0.2	493.264	2	28.8165	-40	9025	CL_05.raw		0	78	84	Acetic anhydrate;Acetic anhydrate	L1:Acetic anhydrate:1000.00;K6:Acetic anhydrate:1000.00	PEAKS PTM
7	H2B	TRUE	LAHYNK(+42.01)R	TRUE	60.02	942.504	7	0.2	472.259	2	14.551	-40	1890	CL_05.raw	392000	1	78	84	Acetic anhydrate	K6:Acetic anhydrate:76.17	PEAKS PTM
7	H2B	TRUE	EIQTAVR	TRUE	95.77	815.45	7	0.6	408.733	2	15.6448	-80	2321	CL_05.raw	655000	1	91	97			DB Search
7	H2B	TRUE	LLLPGELAK	TRUE	93.4	952.596	9	0.3	477.305	2	50.9079	-60	21942	CL_05.raw	116000	1	98	106			DB Search
7	H2B	TRUE	LLLPGELAK(+42.01)H	TRUE	44.92	1131.67	10	0.2	566.84	2	54.6901	-40	23763	CL_05.raw		0	98	107	Acetic anhydrate	K9:Acetic anhydrate:19.61	PEAKS PTM
6	H3	TRUE	K(+42.01)STGGK(+42.01)APR	TRUE	47.63	984.535	9	0.5	493.275	2	11.712	-60	1257	CL_05.raw		0	10	18	Acetic anhydrate;Acetic anhydrate	K1:Acetic anhydrate:1000.00;K6:Acetic anhydrate:1000.00	PEAKS PTM
6	H3	TRUE	K(+42.01)QLATK(+42.01)AAR	TRUE	47.26	1069.62	9	1.5	535.82	2	20.8809	-60	4670	CL_05.raw		0	19	27	Acetic anhydrate;Acetic anhydrate	K1:Acetic anhydrate:1000.00;K6:Acetic anhydrate:1000.00	PEAKS PTM
6	H3	TRUE	SAPATGGVK(+42.01)K(+42.01)PHR	TRUE	44.91	1388.75	13	0.7	463.925	3	20.622	-60	4478	CL_05.raw		0	29	41	Acetic anhydrate;Acetic anhydrate	K9:Acetic anhydrate:19.61;K10:Acetic anhydrate:31.37	PEAKS PTM
6	H3	TRUE	YRPGTVALR	TRUE	55.87	1031.59	9	0.3	516.801	2	25.7488	-80	7736	CL_05.raw	707000	1	42	50			DB Search
6	H3	TRUE	R(+42.01)YQK(+42.01)STELLIR	TRUE	44.56	1489.83	11	1.2	497.616	3	50.9079	-60	21894	CL_05.raw		0	54	64	Acetic anhydrate;Acetic anhydrate	R1:Acetic anhydrate:1000.00;K4:Acetic anhydrate:1000.00	PEAKS PTM
6	H3	TRUE	RYQK(+42.01)STELLIR	TRUE	84.59	1447.81	11	0	483.612	3	43.9293	-40	18108	CL_05.raw	762000	2	54	64	Acetic anhydrate	K4:Acetic anhydrate:7.77	PEAKS PTM
6	H3	TRUE	Y(+42.01)QKSTELLIR	TRUE	45.5	1291.71	10	0.5	431.579	3	46.939	-60	19659	CL_05.raw		0	55	64	Acetic anhydrate	Y1:Acetic anhydrate:0.00	PEAKS PTM
6	H3	TRUE	YQK(+42.01)STELLIR	TRUE	75.9	1291.71	10	-0.1	646.864	2	47.1471	-60	19795	CL_05.raw		0	55	64	Acetic anhydrate	K3:Acetic anhydrate:39.76	PEAKS PTM
6	H3	TRUE	STELLIR	TRUE	84.83	830.486	7	-0.1	416.25	2	35.8993	-60	13180	CL_05.raw	128000	1	58	64			DB Search
6	H3	TRUE	EIAQDFK(+114.04)TDLR	TRUE	43.36	1448.73	11	0.8	483.916	3	41.1264	-60	16178	CL_05.raw		0	74	84	Ubiquitin	K7:Ubiquitin:17.01	PEAKS PTM
6	H3	TRUE	EIAQDFK(+42.01)TDLR	TRUE	77.34	1376.69	11	3.2	689.356	2	49.3911	-40	21039	CL_05.raw	4590000	4	74	84	Acetic anhydrate	K7:Acetic anhydrate:78.19	PEAKS PTM
6	H3	TRUE	VTIM(+15.99)PK(+42.01)DIQLAR	TRUE	73.63	1441.8	12	1.7	721.907	2	49.0446	-40	20651	CL_05.raw	4860000	4	118	129	Oxidation (M);Acetic anhydrate	M4:Oxidation (M):1000.00;K6:Acetic anhydrate:96.93	PEAKS PTM
6	H3	TRUE	VTIMPK(+42.01)DIQLAR	TRUE	70.01	1425.8	12	0.1	713.908	2	56.9409	-40	24730	CL_05.raw	901000	2	118	129	Acetic anhydrate	K6:Acetic anhydrate:76.17	PEAKS PTM
1	H4	TRUE	K(+114.04)VLRDNIQGITK(+42.01)PAIR	TRUE	66.1	1977.15	16	-1.5	660.056	3	47.1157	-60	19773	CL_05.raw	360000	1	21	36	Ubiquitin;Acetic anhydrate	K1:Ubiquitin:74.64;K12:Acetic anhydrate:88.25	PEAKS PTM
1	H4	TRUE	K(+42.01)VLRDNIQGIT(+114.04)KPAIR	TRUE	50.5	1977.15	16	-0.1	660.057	3	46.4346	-60	19476	CL_05.raw		0	21	36	Acetic anhydrate;Ubiquitin	K1:Acetic anhydrate:41.98;T11:Ubiquitin:0.00	PEAKS PTM
1	H4	TRUE	K(+42.01)VLRDNIQGITK(+114.04)PAIR	TRUE	74.9	1977.15	16	-0.1	660.057	3	46.4346	-60	19345	CL_05.raw	131000	1	21	36	Acetic anhydrate;Ubiquitin	K1:Acetic anhydrate:81.27;K12:Ubiquitin:17.01	PEAKS PTM
1	H4	TRUE	K(+42.01)VLRDNIQGITK(+383.23)PAIR	TRUE	50.27	2246.33	16	2.6	562.592	4	49.9875	-60	21314	CL_05.raw		0	21	36	Acetic anhydrate;Ubiquitination	K1:Acetic anhydrate:28.74;K12:Ubiquitination:28.74	PEAKS PTM
1	H4	TRUE	K(+42.01)VLRDNIQGITK(+42.01)PAIR	TRUE	86.98	1905.12	16	1.6	636.047	3	50.0246	-60	21281	CL_05.raw	3720000	2	21	36	Acetic anhydrate;Acetic anhydrate	K1:Acetic anhydrate:1000.00;K12:Acetic anhydrate:1000.00	PEAKS PTM
1	H4	TRUE	KVLRDNIQGITK(+42.01)PAIR	TRUE	67.97	1863.11	16	-0.9	622.042	3	47.2043	-60	19823	CL_05.raw	102000	1	21	36	Acetic anhydrate	K12:Acetic anhydrate:63.28	PEAKS PTM
1	H4	TRUE	VLRDNIQGITK(+42.01)PAIR	TRUE	82.58	1735.01	15	0.8	579.345	3	47.3973	-60	19909	CL_05.raw	170000	2	22	36	Acetic anhydrate	K11:Acetic anhydrate:71.03	PEAKS PTM
1	H4	TRUE	D(+42.01)NIQGITK(+42.01)PAIR	TRUE	77.31	1408.77	12	0	705.391	2	48.5619	-40	20516	CL_05.raw	48700	1	25	36	Acetic anhydrate;Acetic anhydrate	D1:Acetic anhydrate:1000.00;K8:Acetic anhydrate:1000.00	PEAKS PTM
1	H4	TRUE	DNIQGIT(+114.04)K(+42.01)PAIR	TRUE	61.45	1480.8	12	-1.1	741.406	2	39.6046	-40	15317	CL_05.raw	35800	2	25	36	Ubiquitin;Acetic anhydrate	T7:Ubiquitin:1000.00;K8:Acetic anhydrate:50.34	PEAKS PTM
1	H4	TRUE	DNIQGIT(+114.04)KPA	TRUE	44.06	1169.6	10	0.3	585.809	2	27.6156	-40	8443	CL_05.raw		0	25	34	Ubiquitin	T7:Ubiquitin:0.00	PEAKS PTM
1	H4	TRUE	DNIQGIT(+114.04)KPAIR	TRUE	65.41	1438.79	12	0.8	720.402	2	36.3557	-40	13331	CL_05.raw	22700000	3	25	36	Ubiquitin	T7:Ubiquitin:0.00	PEAKS PTM
1	H4	TRUE	DNIQGIT(+114.04)KPAIRR	TRUE	61.12	1594.89	13	0.1	532.637	3	33.7262	-60	11694	CL_05.raw	135000	2	25	37	Ubiquitin	T7:Ubiquitin:0.00	PEAKS PTM
1	H4	TRUE	DNIQGITK	TRUE	97.1	887.471	8	0.5	444.743	2	19.062	-60	3535	CL_05.raw	74300	1	25	32			DB Search
1	H4	TRUE	DNIQGITK(+114.04)PAIR	TRUE	73.02	1438.79	12	0.2	720.402	2	35.1558	-40	12873	CL_05.raw	23400000	5	25	36	Ubiquitin	K8:Ubiquitin:14.02	PEAKS PTM
1	H4	TRUE	DNIQGITK(+383.23)P	TRUE	64.74	1367.75	9	7	684.888	2	43.3017	-40	17763	CL_05.raw	438000	1	25	33	Ubiquitination	K8:Ubiquitination:1000.00	PEAKS PTM
1	H4	TRUE	DNIQGITK(+383.23)PAIR	TRUE	62.59	1707.97	12	-0.1	570.332	3	38.0717	-60	14410	CL_05.raw	2690000	2	25	36	Ubiquitination	K8:Ubiquitination:1000.00	PEAKS PTM
1	H4	TRUE	DNIQGITK(+42.01)PA	TRUE	49.85	1097.57	10	0.4	549.793	2	34.8088	-40	12416	CL_05.raw		0	25	34	Acetic anhydrate	K8:Acetic anhydrate:38.64	PEAKS PTM
1	H4	TRUE	DNIQGITK(+42.01)PAIR	TRUE	83.68	1366.76	12	0.6	684.386	2	42.1564	-40	16854	CL_05.raw	184000000	6	25	36	Acetic anhydrate	K8:Acetic anhydrate:120.29	PEAKS PTM
1	H4	TRUE	DNIQGITK(+42.01)PAIRR	TRUE	74.85	1522.86	13	0.2	508.627	3	39.3351	-60	15203	CL_05.raw	498000	1	25	37	Acetic anhydrate	K8:Acetic anhydrate:104.80	PEAKS PTM
1	H4	TRUE	DNIQGITKPAIR	TRUE	100.8	1324.75	12	0.3	442.589	3	33.254	-40	11402	CL_05.raw	1150000	5	25	36			DB Search
1	H4	TRUE	NIQGITK(+42.01)PAIR	TRUE	59.72	1251.73	11	1.5	626.873	2	42.318	-40	17112	CL_05.raw		0	26	36	Acetic anhydrate	K7:Acetic anhydrate:72.73	PEAKS PTM
1	H4	TRUE	IQGITK(+114.04)PAIR	TRUE	45.19	1209.72	10	0.4	605.867	2	35.2354	-60	12575	CL_05.raw		0	27	36	Ubiquitin	K6:Ubiquitin:17.01	PEAKS PTM
1	H4	TRUE	IQGITK(+42.01)PAIR	TRUE	46.97	1137.69	10	-0.3	569.851	2	42.1613	-60	17048	CL_05.raw		0	27	36	Acetic anhydrate	K6:Acetic anhydrate:86.16	PEAKS PTM
1	H4	TRUE	QGITK(+114.04)PAIR	TRUE	57.22	1096.64	9	0.4	549.325	2	35.1231	-60	12686	CL_05.raw	110000	1	28	36	Ubiquitin	K5:Ubiquitin:17.01	PEAKS PTM
1	H4	TRUE	QGITK(+42.01)PAIR	TRUE	59.12	1024.6	9	0.5	513.309	2	42.1613	-60	17018	CL_05.raw	361000	1	28	36	Acetic anhydrate	K5:Acetic anhydrate:59.30	PEAKS PTM
1	H4	TRUE	GIT(+114.04)KPAIR	TRUE	41.26	968.577	8	-1	485.295	2	35.2354	-60	12842	CL_05.raw		0	29	36	Ubiquitin	T3:Ubiquitin:0.00	PEAKS PTM
1	H4	TRUE	GITK(+114.04)PAIR	TRUE	40.18	968.577	8	-1	485.295	2	35.2354	-60	12574	CL_05.raw		0	29	36	Ubiquitin	K4:Ubiquitin:17.01	PEAKS PTM
1	H4	TRUE	GITK(+42.01)PAIR	TRUE	40.25	896.544	8	0.8	449.28	2	42.1613	-60	16985	CL_05.raw		0	29	36	Acetic anhydrate	K4:Acetic anhydrate:34.94	PEAKS PTM
1	H4	TRUE	RIS(+114.04)GLIYEETR	TRUE	74.02	1449.76	11	1.6	725.887	2	79.5755	-60	32171	CL_05.raw	79000	2	46	56	Ubiquitin	S3:Ubiquitin:81.81	PEAKS PTM
1	H4	TRUE	RISGLIYEETR	TRUE	99.26	1335.71	11	2	446.246	3	39.7219	-60	15374	CL_05.raw	21000	1	46	56			DB Search
1	H4	TRUE	I(+42.01)SGLIYEETR	TRUE	74.94	1221.62	10	1.6	611.82	2	66.9366	-40	28537	CL_05.raw	5570000	2	47	56	Acetic anhydrate	I1:Acetic anhydrate:1000.00	PEAKS PTM
1	H4	TRUE	ISGLIYEETR	TRUE	101.05	1179.61	10	0.2	590.814	2	38.3333	-60	14585	CL_05.raw	157000000	2	47	56			DB Search
1	H4	TRUE	SGLIYEETR	TRUE	89.16	1066.53	9	0.7	534.272	2	31.3548	-40	10254	CL_05.raw	21200	1	48	56			DB Search
1	H4	TRUE	GLIYEETR	TRUE	99.11	979.497	8	0.5	490.756	2	30.8198	-40	10037	CL_05.raw	68800	1	49	56			DB Search
1	H4	TRUE	IYEETR	TRUE	96.27	809.392	6	2	405.704	2	39.7219	-60	15377	CL_05.raw	41100	2	51	56			DB Search
1	H4	TRUE	GVLK(+42.01)VFLEN	TRUE	47.69	1059.6	9	0.5	530.806	2	67.3752	-40	28761	CL_05.raw		0	57	65	Acetic anhydrate	K4:Acetic anhydrate:9.42	PEAKS PTM
1	H4	TRUE	GVLK(+42.01)VFLENVIR	TRUE	62.68	1427.85	12	1.2	714.933	2	89.6953	-40	34389	CL_05.raw	1960000	2	57	68	Acetic anhydrate	K4:Acetic anhydrate:40.63	PEAKS PTM
1	H4	TRUE	K(+42.01)VFLENVIR	TRUE	54.14	1158.68	9	0.3	580.345	2	59.5658	-60	25688	CL_05.raw		0	60	68	Acetic anhydrate	K1:Acetic anhydrate:1000.00	PEAKS PTM
1	H4	TRUE	VFLENVIR	TRUE	100.19	988.571	8	3.7	495.294	2	54.839	-40	23860	CL_05.raw	3280000	1	61	68			DB Search
1	H4	TRUE	FLENVIR	TRUE	39.97	889.502	7	0	445.758	2	44.7151	-60	18475	CL_05.raw		0	62	68			DB Search
1	H4	TRUE	D(+42.01)AVTYTEHAK(+42.01)R	TRUE	73.06	1373.66	11	1.5	687.837	2	31.2455	-40	10166	CL_05.raw	106000	1	69	79	Acetic anhydrate;Acetic anhydrate	D1:Acetic anhydrate:1000.00;K10:Acetic anhydrate:1000.00	PEAKS PTM
1	H4	TRUE	DAVTYT(+114.04)EH(+15.99)AKR	TRUE	44.46	1419.67	11	-0.6	710.844	2	17.4224	-40	2923	CL_05.raw		0	69	79	Ubiquitin;Oxidation (HW)	T6:Ubiquitin:0.00;H8:Oxidation (HW):1000.00	PEAKS PTM
1	H4	TRUE	DAVTYT(+114.04)EHAK(+114.04)	TRUE	55.42	1361.62	10	-0.6	681.817	2	23.1501	-40	5858	CL_05.raw		0	69	78	Ubiquitin;Ubiquitin	T6:Ubiquitin:32.28;K10:Ubiquitin:22.09	PEAKS PTM
1	H4	TRUE	DAVTYT(+114.04)EHAK(+42.01)R	TRUE	52.7	1445.69	11	-1	723.851	2	21.0494	-40	4554	CL_05.raw		0	69	79	Ubiquitin;Acetic anhydrate	T6:Ubiquitin:32.28;K10:Acetic anhydrate:46.57	PEAKS PTM
1	H4	TRUE	DAVTYT(+114.04)EHAKR	TRUE	41.77	1403.68	11	0.2	702.847	2	17.4224	-40	3150	CL_05.raw		0	69	79	Ubiquitin	T6:Ubiquitin:0.00	PEAKS PTM
1	H4	TRUE	DAVTYTEH	TRUE	92.02	934.403	8	0.2	468.209	2	15.4195	-60	2172	CL_05.raw	288000	2	69	76			DB Search
1	H4	TRUE	DAVTYTEH(+15.99)AK(+42.01)R	TRUE	69.54	1347.64	11	-0.4	674.828	2	22.4876	-40	5543	CL_05.raw	4700000	2	69	79	Oxidation (HW);Acetic anhydrate	H8:Oxidation (HW):1000.00;K10:Acetic anhydrate:106.84	PEAKS PTM
1	H4	TRUE	DAVTYTEHAK	TRUE	100.87	1133.54	10	0.6	567.775	2	16.4331	-40	2520	CL_05.raw	897000	1	69	78			DB Search
1	H4	TRUE	DAVTYTEHAK(+114.04)R	TRUE	82.89	1403.68	11	0.1	468.9	3	17.4224	-40	2890	CL_05.raw	3460000	3	69	79	Ubiquitin	K10:Ubiquitin:42.89	PEAKS PTM
1	H4	TRUE	DAVTYTEHAK(+114.04)RK	TRUE	53.07	1531.77	12	0.2	511.599	3	16.4605	-60	2579	CL_05.raw		0	69	80	Ubiquitin	K10:Ubiquitin:0.00	PEAKS PTM
1	H4	TRUE	DAVTYTEHAK(+383.23)R	TRUE	68.69	1672.86	11	0.3	419.224	4	21.5009	-40	4814	CL_05.raw	702000	2	69	79	Ubiquitination	K10:Ubiquitination:1000.00	PEAKS PTM
1	H4	TRUE	DAVTYTEHAK(+42.01)R	TRUE	86.68	1331.65	11	2.2	666.832	2	22.4876	-40	5777	CL_05.raw	75700000	9	69	79	Acetic anhydrate	K10:Acetic anhydrate:154.91	PEAKS PTM
1	H4	TRUE	DAVTYTEHAKR	TRUE	98.7	1289.64	11	0	430.886	3	16.1399	-40	2491	CL_05.raw	135000	1	69	79			DB Search
1	H4	TRUE	AVTYTEHAK(+42.01)R	TRUE	43.37	1216.62	10	1.9	406.548	3	22.7786	-60	5616	CL_05.raw		0	70	79	Acetic anhydrate	K9:Acetic anhydrate:32.94	PEAKS PTM
1	H4	TRUE	VTYTEHAK(+114.04)R	TRUE	58.8	1217.62	9	0.2	609.815	2	17.3502	-60	2936	CL_05.raw	81200	2	71	79	Ubiquitin	K8:Ubiquitin:25.70	PEAKS PTM
1	H4	TRUE	VTYTEHAK(+42.01)R	TRUE	65.33	1145.58	9	0.7	382.869	3	22.455	-60	5689	CL_05.raw	2670000	3	71	79	Acetic anhydrate	K8:Acetic anhydrate:67.12	PEAKS PTM
1	H4	TRUE	TYTEHAK(+114.04)R	TRUE	71.29	1118.55	8	5.7	560.284	2	17.8381	-60	2937	CL_05.raw	89800	1	72	79	Ubiquitin	K7:Ubiquitin:33.81	PEAKS PTM
1	H4	TRUE	TYTEHAK(+42.01)R	TRUE	76.27	1046.51	8	-0.2	524.264	2	22.4137	-60	5827	CL_05.raw	3150000	3	72	79	Acetic anhydrate	K7:Acetic anhydrate:90.32	PEAKS PTM
1	H4	TRUE	YTEHAK(+42.01)R	TRUE	68.61	945.467	7	-0.7	473.74	2	22.4137	-60	5291	CL_05.raw	453000	1	73	79	Acetic anhydrate	K6:Acetic anhydrate:51.00	PEAKS PTM
1	H4	TRUE	K(+42.01)TVTAM(+15.99)DVVYALK	TRUE	82.85	1495.8	13	1.1	748.906	2	56.8746	-40	24653	CL_05.raw	856000	3	80	92	Acetic anhydrate;Oxidation (M)	K1:Acetic anhydrate:143.73;M6:Oxidation (M):1000.00	PEAKS PTM
1	H4	TRUE	K(+42.01)TVTAM(+15.99)DVVYALKR	TRUE	77.51	1651.9	14	0.5	551.64	3	59.777	-40	25738	CL_05.raw	1060000	2	80	93	Acetic anhydrate;Oxidation (M)	K1:Acetic anhydrate:40.43;M6:Oxidation (M):1000.00	PEAKS PTM
1	H4	TRUE	K(+42.01)TVTAMDVVY	TRUE	60.01	1167.58	10	1.1	584.8	2	50.8701	-60	21969	CL_05.raw	49000	1	80	89	Acetic anhydrate	K1:Acetic anhydrate:1000.00	PEAKS PTM
1	H4	TRUE	K(+42.01)TVTAMDVVYALK	TRUE	73.26	1479.8	13	0.3	740.908	2	69.3517	-40	29364	CL_05.raw	345000	1	80	92	Acetic anhydrate	K1:Acetic anhydrate:100.30	PEAKS PTM
1	H4	TRUE	K(+42.01)TVTAMDVVYALK(+114.04)R	TRUE	95.18	1749.94	14	0.9	584.323	3	71.9379	-40	30236	CL_05.raw	3790000	1	80	93	Acetic anhydrate;Ubiquitin	K1:Acetic anhydrate:143.73;K13:Ubiquitin:140.79	PEAKS PTM
1	H4	TRUE	K(+42.01)TVTAMDVVYALK(+42.01)R	TRUE	87.69	1677.91	14	1.2	560.312	3	78.2871	-40	32012	CL_05.raw	18700000	2	80	93	Acetic anhydrate;Acetic anhydrate	K1:Acetic anhydrate:1000.00;K13:Acetic anhydrate:1000.00	PEAKS PTM
1	H4	TRUE	K(+42.01)TVTAMDVVYALKR	TRUE	77.71	1635.9	14	0	546.308	3	69.2585	-40	29257	CL_05.raw	321000	1	80	93	Acetic anhydrate	K1:Acetic anhydrate:69.38	PEAKS PTM
1	H4	TRUE	KT(+114.04)VTAMDVVYALK(+42.01)R	TRUE	91.61	1749.94	14	0.2	584.322	3	75.6635	-40	31168	CL_05.raw	1190000	1	80	93	Ubiquitin;Acetic anhydrate	T2:Ubiquitin:0.00;K13:Acetic anhydrate:115.90	PEAKS PTM
1	H4	TRUE	KTVTAM(+15.99)DVVYALK(+42.01)R	TRUE	84.91	1651.9	14	0.3	551.64	3	63.0925	-60	26978	CL_05.raw	1100000	3	80	93	Oxidation (M);Acetic anhydrate	M6:Oxidation (M):1000.00;K13:Acetic anhydrate:102.86	PEAKS PTM
1	H4	TRUE	KTVTAMDVVYALK(+42.01)R	TRUE	87.85	1635.9	14	-3	546.306	3	76.024	-60	31222	CL_05.raw	321000	1	80	93	Acetic anhydrate	K13:Acetic anhydrate:96.93	PEAKS PTM
1	H4	TRUE	TVTAM(+15.99)DVVYALK(+114.04)R	TRUE	55.45	1595.83	13	0.9	532.952	3	59.0547	-60	25476	CL_05.raw	54400	1	81	93	Oxidation (M);Ubiquitin	M5:Oxidation (M):1000.00;K12:Ubiquitin:41.98	PEAKS PTM
1	H4	TRUE	TVTAM(+15.99)DVVYALK(+42.01)R	TRUE	74.04	1523.8	13	2.5	508.942	3	65.9333	-60	28094	CL_05.raw	1260000	5	81	93	Oxidation (M);Acetic anhydrate	M5:Oxidation (M):1000.00;K12:Acetic anhydrate:105.15	PEAKS PTM
1	H4	TRUE	TVTAMDVVYALK(+42.01)R	TRUE	75.41	1507.81	13	0.3	503.61	3	78.1746	-60	31690	CL_05.raw	179000	1	81	93	Acetic anhydrate	K12:Acetic anhydrate:105.15	PEAKS PTM
1	H4	TRUE	DVVYALK(+42.01)R	TRUE	53.84	1004.57	8	1	503.291	2	39.0852	-40	15019	CL_05.raw		0	86	93	Acetic anhydrate	K7:Acetic anhydrate:90.57	PEAKS PTM
4	Ubiquitin	TRUE	M(+15.99)QIFVK(+42.01)TLTGK	TRUE	86.44	1322.73	11	0.6	662.371	2	51.2255	-60	21946	CL_05.raw	123000	1	1	11	Oxidation (M);Acetic anhydrate	M1:Oxidation (M):1000.00;K6:Acetic anhydrate:30.64	PEAKS PTM
4	Ubiquitin	TRUE	M(+42.01)QIFVK(+42.01)TLTGK	TRUE	72.77	1348.74	11	0	675.378	2	89.1963	-40	34185	CL_05.raw	200000	1	1	11	Acetic anhydrate;Acetic anhydrate	M1:Acetic anhydrate:71.03;K6:Acetic anhydrate:17.91	PEAKS PTM
4	Ubiquitin	TRUE	A(+42.01)K(+42.01)IQDKEGIPPDQQR	TRUE	48.47	1805.93	15	2.8	602.985	3	33.7651	-60	12688	CL_05.raw		0	28	42	Acetic anhydrate;Acetic anhydrate	A1:Acetic anhydrate:0.00;K2:Acetic anhydrate:0.00	PEAKS PTM
4	Ubiquitin	TRUE	A(+42.01)KIQDK(+42.01)EGIPPDQQR	TRUE	79.28	1805.93	15	-0.1	602.983	3	30.8242	-60	9975	CL_05.raw	257000	2	28	42	Acetic anhydrate;Acetic anhydrate	A1:Acetic anhydrate:0.00;K6:Acetic anhydrate:42.89	PEAKS PTM
4	Ubiquitin	TRUE	I(+42.01)QDKEGIPPDQQR	TRUE	62.3	1564.78	13	-1	783.399	2	24.7645	-40	6895	CL_05.raw	276000	1	30	42	Acetic anhydrate	I1:Acetic anhydrate:0.00	PEAKS PTM
4	Ubiquitin	TRUE	IQDK(+42.01)EGIPPDQQR	TRUE	74.63	1564.78	13	-1	783.399	2	24.7645	-40	6744	CL_05.raw	276000	1	30	42	Acetic anhydrate	K4:Acetic anhydrate:12.33	PEAKS PTM
4	Ubiquitin	TRUE	EGIPPDQQR	TRUE	75.58	1038.51	9	0.2	520.262	2	13.3874	-40	1663	CL_05.raw	56200	1	34	42			DB Search
4	Ubiquitin	TRUE	RLIFAGK(+114.04)QLEDGR	TRUE	47.23	1615.88	13	1.6	539.635	3	81.3103	-60	32574	CL_05.raw		0	42	54	Ubiquitin	K7:Ubiquitin:1000.00	PEAKS PTM
4	Ubiquitin	TRUE	RLIFAGK(+42.01)QLEDGR	TRUE	80.57	1543.85	13	-0.8	515.623	3	50.2905	-60	21468	CL_05.raw	505000	1	42	54	Acetic anhydrate	K7:Acetic anhydrate:41.24	PEAKS PTM
4	Ubiquitin	TRUE	L(+42.01)IFAGK(+42.01)QLEDGR	TRUE	91.97	1429.76	12	0.2	715.886	2	73.3902	-40	30457	CL_05.raw	775000	2	43	54	Acetic anhydrate;Acetic anhydrate	L1:Acetic anhydrate:1000.00;K6:Acetic anhydrate:1000.00	PEAKS PTM
4	Ubiquitin	TRUE	L(+42.01)IFAGKQLEDGR	TRUE	52.93	1387.75	12	-0.3	463.589	3	60.7562	-60	26180	CL_05.raw		0	43	54	Acetic anhydrate	L1:Acetic anhydrate:0.00	PEAKS PTM
4	Ubiquitin	TRUE	LIFAGK(+114.04)QLEDGR	TRUE	78.09	1459.78	12	-0.1	487.6	3	43.5153	-60	17873	CL_05.raw	174000	1	43	54	Ubiquitin	K6:Ubiquitin:1000.00	PEAKS PTM
4	Ubiquitin	TRUE	LIFAGK(+42.01)QLED	TRUE	50.74	1174.62	10	1	588.32	2	56.4741	-40	24498	CL_05.raw		0	43	52	Acetic anhydrate	K6:Acetic anhydrate:22.07	PEAKS PTM
4	Ubiquitin	TRUE	LIFAGK(+42.01)QLEDGR	TRUE	94.59	1387.75	12	1.1	694.881	2	50.4369	-40	22533	CL_05.raw	299000000	6	43	54	Acetic anhydrate	K6:Acetic anhydrate:95.62	PEAKS PTM
4	Ubiquitin	TRUE	LIFAGKQLEDGR	TRUE	61.75	1345.74	12	1.3	449.586	3	42.3495	-60	17152	CL_05.raw	120000	1	43	54			DB Search
4	Ubiquitin	TRUE	IFAGK(+42.01)QLEDGR	TRUE	53.17	1274.66	11	-0.2	638.338	2	50.6941	-60	21662	CL_05.raw		0	44	54	Acetic anhydrate	K5:Acetic anhydrate:42.89	PEAKS PTM
4	Ubiquitin	TRUE	FAGK(+42.01)QLEDGR	TRUE	70.56	1161.58	10	2.2	581.797	2	50.4369	-40	21677	CL_05.raw	1430000	2	45	54	Acetic anhydrate	K4:Acetic anhydrate:56.34	PEAKS PTM
4	Ubiquitin	TRUE	A(+42.01)GKQLEDGR	TRUE	59.28	1014.51	9	0.1	508.262	2	50.4737	-60	21310	CL_05.raw	314000	1	46	54	Acetic anhydrate	A1:Acetic anhydrate:0.00	PEAKS PTM
4	Ubiquitin	TRUE	AGK(+42.01)QLEDGR	TRUE	57.27	1014.51	9	-0.6	508.262	2	16.241	-60	2478	CL_05.raw	485000	2	46	54	Acetic anhydrate	K3:Acetic anhydrate:5.99	PEAKS PTM
4	Ubiquitin	TRUE	G(+42.01)KQLEDGR	TRUE	47.74	943.472	8	-0.2	472.743	2	50.4737	-60	21915	CL_05.raw		0	47	54	Acetic anhydrate	G1:Acetic anhydrate:0.00	PEAKS PTM
4	Ubiquitin	TRUE	QLEDGR	TRUE	95.47	716.345	6	0.3	359.18	2	50.5848	-60	21586	CL_05.raw	57100	1	49	54			DB Search
4	Ubiquitin	TRUE	T(+42.01)LSDYNIQK	TRUE	46.94	1122.56	9	-0.1	562.285	2	33.032	-60	11332	CL_05.raw		0	55	63	Acetic anhydrate	T1:Acetic anhydrate:26.33	PEAKS PTM
4	Ubiquitin	TRUE	TLSDYNIQK	TRUE	101.03	1080.55	9	1.6	541.281	2	27.172	-60	8291	CL_05.raw	4600000	1	55	63			DB Search
4	Ubiquitin	TRUE	TLSDYNIQK(+42.01)ESTLHLVLR	TRUE	91.11	2171.16	18	0	724.727	3	70.3159	-40	29782	CL_05.raw	1450000	2	55	72	Acetic anhydrate	K9:Acetic anhydrate:49.35	PEAKS PTM
4	Ubiquitin	TRUE	K(+42.01)ESTLHLVLR	TRUE	45.39	1236.72	10	0.6	413.247	3	48.6797	-40	20605	CL_05.raw		0	63	72	Acetic anhydrate	K1:Acetic anhydrate:1000.00	PEAKS PTM
4	Ubiquitin	TRUE	ESTLHLVLR	TRUE	100.36	1066.61	9	0	534.314	2	44.8143	-40	18413	CL_05.raw	1780000	1	64	72			DB Search
4	Ubiquitin	TRUE	TLHLVLR	TRUE	99.25	850.539	7	0.2	426.277	2	41.0559	-60	16201	CL_05.raw	22300	1	66	72			DB Search

## Sheet: CL_06
CL_06 is the H3 monoUb band from 5 min
Protein Group	Accession	Top	Peptide	Unique	-10LgP	Mass	Length	ppm	m/z	z	RT	CV	Scan	Source File	Area Sample 6	#Feature	Start	End	PTM	AScore	Found By
3	H2A	TRUE	A(+42.01)GLQFPVGR	TRUE	64.24	985.534	9	0.5	493.775	2	51.2647	-60	21531	CL_06.raw	61900	1	22	30	Acetic anhydrate	A1:Acetic anhydrate:1000.00	PEAKS PTM
3	H2A	TRUE	AGLQFPVGR	TRUE	115.95	943.524	9	-0.2	472.769	2	46.3327	-60	18172	CL_06.raw	94500000	3	22	30			DB Search
3	H2A	TRUE	GLQFPVGR	TRUE	115.84	872.487	8	0.5	437.251	2	44.0763	-60	16645	CL_06.raw	107000	3	23	30			DB Search
3	H2A	TRUE	LQFPVGR	TRUE	116	815.465	7	0.4	408.74	2	44.0763	-60	16706	CL_06.raw	169000	2	24	30			DB Search
3	H2A	TRUE	QFPVGR	TRUE	113.59	702.381	6	0.3	352.198	2	44.0624	-60	16617	CL_06.raw		0	25	30			DB Search
3	H2A	TRUE	K(+383.23)GNYAER	TRUE	34.45	1219.64	7	0	407.555	3	11.5327	-60	1281	CL_06.raw	309000	1	37	43	Ubiquitination	K1:Ubiquitination:1000.00	PEAKS PTM
3	H2A	TRUE	K(+42.01)(+42.01)GNYAER	TRUE	46.3	920.435	7	0.8	461.225	2	19.2848	-60	4020	CL_06.raw	184000	1	37	43	Acetic anhydrate;Acetic anhydrate	K1:Acetic anhydrate:1000.00;K1:Acetic anhydrate:1000.00	PEAKS PTM
3	H2A	TRUE	H(+42.01)LQLAVR	TRUE	28.14	877.513	7	-0.7	439.764	2	39.099	-60	13360	CL_06.raw		0	83	89	Acetic anhydrate	H1:Acetic anhydrate:1000.00	PEAKS PTM
3	H2A	TRUE	HLQLAVR	TRUE	114.76	835.503	7	1.4	418.759	2	25.9963	-60	7990	CL_06.raw	24000000	3	83	89			DB Search
3	H2A	TRUE	HLQLAVRNDEELNK(+42.01)LLGR	TRUE	31.95	2159.18	18	1.6	720.735	3	72.0708	-60	30446	CL_06.raw	61200	1	83	100	Acetic anhydrate	K14:Acetic anhydrate:26.60	PEAKS PTM
3	H2A	TRUE	N(+42.01)DEELNKLLGR	TRUE	29.03	1341.69	11	2.8	448.238	3	54.6178	-80	23953	CL_06.raw	8070000	1	90	100	Acetic anhydrate	N1:Acetic anhydrate:0.00	PEAKS PTM
3	H2A	TRUE	NDEELNK(+114.04)LLGR	TRUE	62.73	1413.72	11	-0.9	707.867	2	48.4437	-40	19417	CL_06.raw	1120000	3	90	100	Ubiquitin	K7:Ubiquitin:1000.00	PEAKS PTM
3	H2A	TRUE	NDEELNK(+383.23)LLGR	TRUE	58.23	1682.91	11	0.5	561.976	3	50.0802	-60	20840	CL_06.raw	1930000	2	90	100	Ubiquitination	K7:Ubiquitination:1000.00	PEAKS PTM
3	H2A	TRUE	NDEELNK(+42.01)LLGR	TRUE	75.74	1341.69	11	1.1	671.852	2	52.0709	-40	21974	CL_06.raw	52900000	5	90	100	Acetic anhydrate	K7:Acetic anhydrate:95.35	PEAKS PTM
3	H2A	TRUE	DEELNK(+42.01)LLGR	TRUE	58.73	1227.65	10	-0.8	614.83	2	54.2253	-40	23070	CL_06.raw	235000	1	91	100	Acetic anhydrate	K6:Acetic anhydrate:68.60	PEAKS PTM
3	H2A	TRUE	EELNK(+42.01)LLGR	TRUE	45.32	1112.62	9	3.1	557.318	2	47.9447	-40	19087	CL_06.raw	46200	1	92	100	Acetic anhydrate	K5:Acetic anhydrate:49.79	PEAKS PTM
3	H2A	TRUE	VTIAQGGVLPNIQ	TRUE	36.46	1308.74	13	1.6	655.378	2	53.6355	-40	22761	CL_06.raw	73400	1	101	113			DB Search
3	H2A	TRUE	VTIAQGGVLPNIQSVLLPK	TRUE	116.08	1946.16	19	0.1	649.726	3	80.1492	-60	32778	CL_06.raw	364000	1	101	119			DB Search
3	H2A	TRUE	VTIAQGGVLPNIQSVLLPK(+42.01)K	TRUE	64.58	2116.26	20	-0.1	706.428	3	79.1135	-60	32359	CL_06.raw	164000	1	101	120	Acetic anhydrate	K19:Acetic anhydrate:0.00	PEAKS PTM
3	H2A	TRUE	VTIAQGGVLPNIQSVLLPK(+42.01)K(+42.01)TESSK	TRUE	58.42	2690.52	25	0.7	897.849	3	79.4157	-40	32545	CL_06.raw	543000	1	101	125	Acetic anhydrate;Acetic anhydrate	K19:Acetic anhydrate:0.00;K20:Acetic anhydrate:0.00	PEAKS PTM
4	H2B	TRUE	K(+42.01)ESYAIYVYK	TRUE	58.13	1304.67	10	0.5	653.34	2	45.6033	-60	17723	CL_06.raw	586000	1	32	41	Acetic anhydrate	K1:Acetic anhydrate:145.92	PEAKS PTM
4	H2B	TRUE	K(+42.01)ESYAIYVYK(+42.01)VLK	TRUE	33.79	1686.92	13	0.4	563.315	3	76.9631	-40	31677	CL_06.raw	59800	1	32	44	Acetic anhydrate;Acetic anhydrate	K1:Acetic anhydrate:27.62;K10:Acetic anhydrate:0.00	PEAKS PTM
4	H2B	TRUE	ESYAIYVYK	TRUE	110.04	1134.56	9	0	568.287	2	43.3151	-60	16039	CL_06.raw	15000	1	33	41			DB Search
4	H2B	TRUE	VLK(+42.01)QVHPDTGISSK	TRUE	33.87	1549.85	14	-0.7	517.622	3	29.703	-60	8890	CL_06.raw	25700	1	42	55	Acetic anhydrate	K3:Acetic anhydrate:14.04	PEAKS PTM
4	H2B	TRUE	AM(+15.99)SIM(+15.99)NSFVNDVFER	TRUE	47.32	1790.8	15	0.7	896.406	2	64.8915	-40	27801	CL_06.raw	365000	4	56	70	Oxidation (M);Oxidation (M)	M2:Oxidation (M):1000.00;M5:Oxidation (M):1000.00	PEAKS PTM
4	H2B	TRUE	SIM(+15.99)NSFVNDVFER	TRUE	61.65	1572.72	13	3.5	787.372	2	63.809	-40	27277	CL_06.raw	2670000	3	58	70	Oxidation (M)	M3:Oxidation (M):1000.00	PEAKS PTM
4	H2B	TRUE	SIMNSFVNDVFER	TRUE	116.94	1556.73	13	0.2	779.372	2	78.0957	-40	32017	CL_06.raw	379000	1	58	70			DB Search
4	H2B	TRUE	NSFVNDVFER	TRUE	77.8	1225.57	10	-0.5	613.793	2	54.6892	-40	23364	CL_06.raw	26900	1	61	70			DB Search
4	H2B	TRUE	SFVNDVFER	TRUE	116.94	1111.53	9	0.5	556.772	2	53.5163	-40	22724	CL_06.raw	360000	1	62	70			DB Search
4	H2B	TRUE	VNDVFER	TRUE	116.17	877.429	7	1.9	439.723	2	26.6454	-60	7742	CL_06.raw	182000	1	64	70			DB Search
4	H2B	TRUE	L(+42.01)AHYNK(+42.01)R	TRUE	42.49	984.514	7	3.5	493.266	2	28.7154	-40	8582	CL_06.raw	1360000	1	78	84	Acetic anhydrate;Acetic anhydrate	L1:Acetic anhydrate:1000.00;K6:Acetic anhydrate:1000.00	PEAKS PTM
4	H2B	TRUE	LAHYNK(+42.01)R	TRUE	46.4	942.504	7	0.9	472.259	2	14.1207	-40	2394	CL_06.raw	3310000	1	78	84	Acetic anhydrate	K6:Acetic anhydrate:52.68	PEAKS PTM
4	H2B	TRUE	EIQTAVR	TRUE	114.86	815.45	7	-0.1	408.732	2	16.0466	-80	2850	CL_06.raw	4200000	1	91	97			DB Search
4	H2B	TRUE	LLLPGELAK	TRUE	115.38	952.596	9	0	477.305	2	50.2698	-60	20813	CL_06.raw	1160000	1	98	106			DB Search
4	H2B	TRUE	LLLPGELAK(+42.01)H	TRUE	32.42	1131.67	10	0.6	566.84	2	54.5979	-40	23401	CL_06.raw	239000	1	98	107	Acetic anhydrate	K9:Acetic anhydrate:49.35	PEAKS PTM
4	H2B	TRUE	LLLPGELAK(+42.01)HAVSEGTK	TRUE	79.28	1804.01	17	0.3	602.344	3	66.4634	-40	28385	CL_06.raw	568000	1	98	114	Acetic anhydrate	K9:Acetic anhydrate:64.00	PEAKS PTM
4	H2B	TRUE	LLLPGELAK(+42.01)HAVSEGTK(+42.01)AVTK	TRUE	62.04	2245.27	21	0.6	749.43	3	78.8864	-40	32470	CL_06.raw	992000	1	98	118	Acetic anhydrate;Acetic anhydrate	K9:Acetic anhydrate:32.94;K17:Acetic anhydrate:19.86	PEAKS PTM
4	H2B	TRUE	AVTK(+42.01)YTSAK(+42.01)	TRUE	34.55	1051.56	9	1.6	526.786	2	26.1753	-60	7603	CL_06.raw	235000	1	115	123	Acetic anhydrate;Acetic anhydrate	K4:Acetic anhydrate:16.66;K9:Acetic anhydrate:101.72	PEAKS PTM
1	H3	TRUE	K(+383.23)STGGK(+42.01)APR	TRUE	25.9	1325.75	9	0.6	442.925	3	11.3944	-80	1185	CL_06.raw		0	10	18	Ubiquitination;Acetic anhydrate	K1:Ubiquitination:17.32;K6:Acetic anhydrate:17.32	PEAKS PTM
1	H3	TRUE	K(+42.01)STGGK(+42.01)APR	TRUE	39.15	984.535	9	-0.1	493.275	2	12.22	-60	1618	CL_06.raw	69800000	2	10	18	Acetic anhydrate;Acetic anhydrate	K1:Acetic anhydrate:1000.00;K6:Acetic anhydrate:1000.00	PEAKS PTM
1	H3	TRUE	STGGK(+42.01)APR	TRUE	31.16	814.43	8	0.3	408.222	2	9.9656	-60	877	CL_06.raw	41800	1	11	18	Acetic anhydrate	K5:Acetic anhydrate:25.70	PEAKS PTM
1	H3	TRUE	K(+383.23)QLATK(+42.01)AAR	TRUE	31.76	1410.84	9	2.7	471.289	3	18.4024	-80	3472	CL_06.raw	5840000	1	19	27	Ubiquitination;Acetic anhydrate	K1:Ubiquitination:70.86;K6:Acetic anhydrate:70.86	PEAKS PTM
1	H3	TRUE	K(+42.01)QLAT(+114.04)KAAR	TRUE	29.55	1141.66	9	0.4	571.836	2	14.8848	-40	2421	CL_06.raw	408000	1	19	27	Acetic anhydrate;Ubiquitin	K1:Acetic anhydrate:96.93;T5:Ubiquitin:0.00	PEAKS PTM
1	H3	TRUE	K(+42.01)QLATK(+114.04)AAR	TRUE	34.24	1141.66	9	0.4	571.836	2	14.8848	-40	2525	CL_06.raw	408000	1	19	27	Acetic anhydrate;Ubiquitin	K1:Acetic anhydrate:96.93;K6:Ubiquitin:12.28	PEAKS PTM
1	H3	TRUE	K(+42.01)QLATK(+383.23)AAR	TRUE	33.26	1410.84	9	2.7	471.289	3	18.4024	-80	3684	CL_06.raw	5840000	1	19	27	Acetic anhydrate;Ubiquitination	K1:Acetic anhydrate:86.16;K6:Ubiquitination:86.16	PEAKS PTM
1	H3	TRUE	K(+42.01)QLATK(+42.01)AAR	TRUE	36.85	1069.62	9	1	535.82	2	20.3388	-60	4552	CL_06.raw	96100000	3	19	27	Acetic anhydrate;Acetic anhydrate	K1:Acetic anhydrate:1000.00;K6:Acetic anhydrate:1000.00	PEAKS PTM
1	H3	TRUE	QLATK(+42.01)AAR	TRUE	37.16	899.519	8	0	450.767	2	15.3434	-60	2578	CL_06.raw	100000	1	20	27	Acetic anhydrate	K5:Acetic anhydrate:59.30	PEAKS PTM
1	H3	TRUE	K(+42.01)SAPAT(+114.04)GGVKKPHR	TRUE	29.86	1588.88	14	0.3	530.634	3	14.1264	-60	2211	CL_06.raw	25600	1	28	41	Acetic anhydrate;Ubiquitin	K1:Acetic anhydrate:22.83;T6:Ubiquitin:0.00	PEAKS PTM
1	H3	TRUE	K(+42.01)SAPATGGVK	TRUE	25.44	956.529	10	0	479.272	2	13.9223	-80	2086	CL_06.raw		0	28	37	Acetic anhydrate	K1:Acetic anhydrate:46.57	PEAKS PTM
1	H3	TRUE	K(+42.01)SAPATGGVK(+42.01)KPHR	TRUE	54.57	1516.85	14	-0.1	506.623	3	17.5408	-40	3273	CL_06.raw	126000	1	28	41	Acetic anhydrate;Acetic anhydrate	K1:Acetic anhydrate:74.64;K10:Acetic anhydrate:14.02	PEAKS PTM
1	H3	TRUE	SAPATGGVK(+383.23)K(+42.01)PHR	TRUE	34.05	1729.97	13	0.2	433.5	4	18.3925	-60	3531	CL_06.raw	20100	1	29	41	Ubiquitination;Acetic anhydrate	K9:Ubiquitination:0.00;K10:Acetic anhydrate:0.00	PEAKS PTM
1	H3	TRUE	SAPATGGVK(+42.01)K(+42.01)PHR	TRUE	57.08	1388.75	13	0.1	463.925	3	20.1632	-60	4531	CL_06.raw	529000	2	29	41	Acetic anhydrate;Acetic anhydrate	K9:Acetic anhydrate:64.00;K10:Acetic anhydrate:77.76	PEAKS PTM
1	H3	TRUE	Y(+42.01)RPGTVALR	TRUE	39.48	1073.6	9	0.1	537.806	2	36.4804	-60	12095	CL_06.raw	409000	2	42	50	Acetic anhydrate	Y1:Acetic anhydrate:1000.00	PEAKS PTM
1	H3	TRUE	YRPGTVALR	TRUE	116.19	1031.59	9	0.6	344.87	3	24.3439	-40	6472	CL_06.raw	18200000	4	42	50			DB Search
1	H3	TRUE	R(+42.01)YQK(+42.01)STELLIR	TRUE	36.99	1489.83	11	1.8	497.617	3	49.7347	-60	20361	CL_06.raw	987000	1	54	64	Acetic anhydrate;Acetic anhydrate	R1:Acetic anhydrate:1000.00;K4:Acetic anhydrate:1000.00	PEAKS PTM
1	H3	TRUE	RYQK(+114.04)STELLIR	TRUE	56.24	1519.85	11	3.8	507.625	3	34.2698	-60	10865	CL_06.raw	2070000	2	54	64	Ubiquitin	K4:Ubiquitin:19.96	PEAKS PTM
1	H3	TRUE	RYQK(+383.23)STELLIR	TRUE	61.69	1789.03	11	0.9	448.266	4	40.492	-60	14155	CL_06.raw	584000	1	54	64	Ubiquitination	K4:Ubiquitination:1000.00	PEAKS PTM
1	H3	TRUE	RYQK(+42.01)S(+114.04)TELLIR	TRUE	31.74	1561.86	11	-0.3	521.626	3	41.2974	-60	14621	CL_06.raw	30700	1	54	64	Acetic anhydrate;Ubiquitin	K4:Acetic anhydrate:7.77;S5:Ubiquitin:0.00	PEAKS PTM
1	H3	TRUE	RYQK(+42.01)STELLIR	TRUE	82.14	1447.81	11	2.4	483.613	3	43.839	-40	15999	CL_06.raw	36200000	4	54	64	Acetic anhydrate	K4:Acetic anhydrate:32.97	PEAKS PTM
1	H3	TRUE	RYQKS(+114.04)TELLIR	TRUE	46.95	1519.85	11	3.8	507.625	3	34.2698	-60	11112	CL_06.raw	1880000	1	54	64	Ubiquitin	S5:Ubiquitin:0.00	PEAKS PTM
1	H3	TRUE	RYQKSTELLIR	TRUE	113.88	1405.8	11	-0.5	469.608	3	34.1569	-60	10788	CL_06.raw	15500	1	54	64			DB Search
1	H3	TRUE	Y(+42.01)QK(+114.04)STELLIR	TRUE	39.95	1405.76	10	0.2	703.886	2	43.5999	-60	16340	CL_06.raw	48100	1	55	64	Acetic anhydrate;Ubiquitin	Y1:Acetic anhydrate:1000.00;K3:Ubiquitin:40.00	PEAKS PTM
1	H3	TRUE	Y(+42.01)QK(+42.01)STELLIR	TRUE	52.52	1333.72	10	1	667.87	2	54.5644	-40	23231	CL_06.raw	218000	2	55	64	Acetic anhydrate;Acetic anhydrate	Y1:Acetic anhydrate:1000.00;K3:Acetic anhydrate:1000.00	PEAKS PTM
1	H3	TRUE	Y(+42.01)QKSTELLIR	TRUE	30.51	1291.71	10	-3.9	646.862	2	53.3	-60	22303	CL_06.raw	135000	1	55	64	Acetic anhydrate	Y1:Acetic anhydrate:0.00	PEAKS PTM
1	H3	TRUE	YQK(+114.04)S(+114.04)TELLIR	TRUE	34.11	1477.79	10	0	493.604	3	40.8169	-60	14429	CL_06.raw	119000	1	55	64	Ubiquitin;Ubiquitin	K3:Ubiquitin:22.85;S4:Ubiquitin:30.46	PEAKS PTM
1	H3	TRUE	YQK(+114.04)STELLIR	TRUE	57.5	1363.75	10	0.3	682.88	2	37.7957	-40	12687	CL_06.raw	5000000	3	55	64	Ubiquitin	K3:Ubiquitin:30.46	PEAKS PTM
1	H3	TRUE	YQK(+383.23)STELLIR	TRUE	51.51	1632.93	10	0.5	545.318	3	40.5475	-80	14165	CL_06.raw	2350000	1	55	64	Ubiquitination	K3:Ubiquitination:1000.00	PEAKS PTM
1	H3	TRUE	YQK(+42.01)S(+114.04)TELLIR	TRUE	33.63	1405.76	10	0.2	703.886	2	43.5999	-60	16339	CL_06.raw	48100	1	55	64	Acetic anhydrate;Ubiquitin	K3:Acetic anhydrate:32.28;S4:Ubiquitin:17.01	PEAKS PTM
1	H3	TRUE	YQK(+42.01)STELLIR	TRUE	67.44	1291.71	10	0.6	646.864	2	47.6945	-60	18933	CL_06.raw	2070000	3	55	64	Acetic anhydrate	K3:Acetic anhydrate:32.28	PEAKS PTM
1	H3	TRUE	YQKS(+114.04)TELLIR	TRUE	32.1	1363.75	10	2.9	455.591	3	37.8012	-60	13251	CL_06.raw	3830000	1	55	64	Ubiquitin	S4:Ubiquitin:0.00	PEAKS PTM
1	H3	TRUE	S(+42.01)TELLIR	TRUE	42.99	872.497	7	0.5	437.256	2	47.1193	-40	18628	CL_06.raw	119000	2	58	64	Acetic anhydrate	S1:Acetic anhydrate:1000.00	PEAKS PTM
1	H3	TRUE	STELLIR	TRUE	116.28	830.486	7	1	416.251	2	34.6769	-60	11364	CL_06.raw	3010000	2	58	64			DB Search
1	H3	TRUE	REIAQDFK(+42.01)TDLR	TRUE	55.38	1532.79	12	2.1	511.94	3	47.9497	-60	19042	CL_06.raw	167000	1	73	84	Acetic anhydrate	K8:Acetic anhydrate:72.07	PEAKS PTM
1	H3	TRUE	E(+42.01)IAQDFK(+383.23)TDLR	TRUE	35.43	1759.92	11	0	587.648	3	57.8006	-60	25309	CL_06.raw	79100	1	74	84	Acetic anhydrate;Ubiquitination	E1:Acetic anhydrate:1000.00;K7:Ubiquitination:1000.00	PEAKS PTM
1	H3	TRUE	E(+42.01)IAQDFK(+42.01)TDLR	TRUE	68.83	1418.7	11	1.8	710.361	2	64.5762	-40	27685	CL_06.raw	494000	1	74	84	Acetic anhydrate;Acetic anhydrate	E1:Acetic anhydrate:1000.00;K7:Acetic anhydrate:1000.00	PEAKS PTM
1	H3	TRUE	E(+42.01)IAQDFKT(+114.04)DLR	TRUE	51.93	1490.74	11	-0.2	746.375	2	56.2396	-40	24182	CL_06.raw	78500	1	74	84	Acetic anhydrate;Ubiquitin	E1:Acetic anhydrate:28.13;T8:Ubiquitin:0.00	PEAKS PTM
1	H3	TRUE	EIAQDFK	TRUE	116.13	849.423	7	0	425.719	2	23.3133	-60	6077	CL_06.raw	259000	2	74	80			DB Search
1	H3	TRUE	EIAQDFK(+114.04)TDLR	TRUE	50.91	1448.73	11	-0.2	725.37	2	40.6479	-40	14205	CL_06.raw	17100000	5	74	84	Ubiquitin	K7:Ubiquitin:26.02	PEAKS PTM
1	H3	TRUE	EIAQDFK(+383.23)TDLR	TRUE	48.83	1717.91	11	1.6	573.645	3	42.2974	-60	15510	CL_06.raw	4350000	2	74	84	Ubiquitination	K7:Ubiquitination:1000.00	PEAKS PTM
1	H3	TRUE	EIAQDFK(+42.01)T(+114.04)DLR	TRUE	30.16	1490.74	11	-0.2	497.919	3	47.9119	-60	19071	CL_06.raw	104000	1	74	84	Acetic anhydrate;Ubiquitin	K7:Acetic anhydrate:36.87;T8:Ubiquitin:1000.00	PEAKS PTM
1	H3	TRUE	EIAQDFK(+42.01)TDLR	TRUE	66.24	1376.69	11	0.5	689.354	2	48.4816	-40	19359	CL_06.raw	205000000	9	74	84	Acetic anhydrate	K7:Acetic anhydrate:92.15	PEAKS PTM
1	H3	TRUE	EIAQDFKT(+114.04)DLR	TRUE	38.01	1448.73	11	-0.2	725.37	2	40.6479	-40	14066	CL_06.raw	2590000	2	74	84	Ubiquitin	T8:Ubiquitin:0.00	PEAKS PTM
1	H3	TRUE	EIAQDFKTDLR	TRUE	115.91	1334.68	11	0.8	668.349	2	39.5413	-40	13591	CL_06.raw	305000	2	74	84			DB Search
1	H3	TRUE	AQDFK(+114.04)TDLR	TRUE	58.4	1206.6	9	0.2	604.307	2	40.4522	-60	14310	CL_06.raw	236000	1	76	84	Ubiquitin	K5:Ubiquitin:14.02	PEAKS PTM
1	H3	TRUE	AQDFK(+42.01)TDLR	TRUE	55.36	1134.57	9	-0.7	568.29	2	48.4865	-60	19877	CL_06.raw	345000	3	76	84	Acetic anhydrate	K5:Acetic anhydrate:67.69	PEAKS PTM
1	H3	TRUE	AQDFKT(+114.04)DLR	TRUE	31.32	1206.6	9	0.2	604.307	2	40.4522	-60	14729	CL_06.raw	236000	1	76	84	Ubiquitin	T6:Ubiquitin:0.00	PEAKS PTM
1	H3	TRUE	QDFK(+42.01)TDLR	TRUE	43.15	1063.53	8	-0.4	532.772	2	48.8539	-40	19960	CL_06.raw	31100	2	77	84	Acetic anhydrate	K4:Acetic anhydrate:68.47	PEAKS PTM
1	H3	TRUE	DFK(+42.01)TDLR	TRUE	27.31	935.471	7	0.5	468.743	2	48.5249	-60	19566	CL_06.raw		0	78	84	Acetic anhydrate	K3:Acetic anhydrate:14.04	PEAKS PTM
1	H3	TRUE	FQSSAVM(+15.99)ALQ	TRUE	34.21	1096.52	10	-0.3	549.268	2	35.0123	-60	11303	CL_06.raw	122000	1	85	94	Oxidation (M)	M7:Oxidation (M):1000.00	PEAKS PTM
1	H3	TRUE	FQSSAVM(+15.99)ALQEAS	TRUE	45.97	1383.63	13	1.3	692.825	2	43.8783	-40	16430	CL_06.raw	1480000	2	85	97	Oxidation (M)	M7:Oxidation (M):1000.00	PEAKS PTM
1	H3	TRUE	RVTIM(+15.99)PK(+42.01)DIQLAR	TRUE	56.84	1597.9	13	1.8	533.641	3	49.9172	-60	20509	CL_06.raw	808000	1	117	129	Oxidation (M);Acetic anhydrate	M5:Oxidation (M):1000.00;K7:Acetic anhydrate:41.57	PEAKS PTM
1	H3	TRUE	RVTIMPK(+42.01)DIQLAR	TRUE	48.64	1581.9	13	0.4	528.308	3	56.169	-60	24213	CL_06.raw	82800	1	117	129	Acetic anhydrate	K7:Acetic anhydrate:56.47	PEAKS PTM
1	H3	TRUE	V(+42.01)TIM(+15.99)PKDIQLAR	TRUE	44.68	1441.8	12	1.9	481.607	3	47.4309	-60	18756	CL_06.raw	19600	1	118	129	Acetic anhydrate;Oxidation (M)	V1:Acetic anhydrate:10.19;M4:Oxidation (M):1000.00	PEAKS PTM
1	H3	TRUE	V(+42.01)TIMPK(+42.01)DIQLAR	TRUE	52.59	1467.81	12	0	734.913	2	59.8144	-40	26075	CL_06.raw	409000	2	118	129	Acetic anhydrate;Acetic anhydrate	V1:Acetic anhydrate:1000.00;K6:Acetic anhydrate:1000.00	PEAKS PTM
1	H3	TRUE	VTIM(+15.99)PK(+114.04)DIQLAR	TRUE	48.76	1513.83	12	0.2	505.617	3	43.6975	-40	16350	CL_06.raw	5520000	6	118	129	Oxidation (M);Ubiquitin	M4:Oxidation (M):1000.00;K6:Ubiquitin:61.69	PEAKS PTM
1	H3	TRUE	VTIM(+15.99)PK(+383.23)DIQLAR	TRUE	50.66	1783.01	12	1.1	446.761	4	43.9546	-40	16928	CL_06.raw	5740000	3	118	129	Oxidation (M);Ubiquitination	M4:Oxidation (M):1000.00;K6:Ubiquitination:1000.00	PEAKS PTM
1	H3	TRUE	VTIM(+15.99)PK(+42.01)DIQLAR	TRUE	62.5	1441.8	12	0.7	721.906	2	56.7303	-40	24618	CL_06.raw	194000000	9	118	129	Oxidation (M);Acetic anhydrate	M4:Oxidation (M):1000.00;K6:Acetic anhydrate:79.02	PEAKS PTM
1	H3	TRUE	VTIMPK(+114.04)DIQLAR	TRUE	60.61	1497.83	12	0	500.285	3	49.284	-60	20070	CL_06.raw	1160000	1	118	129	Ubiquitin	K6:Ubiquitin:42.68	PEAKS PTM
1	H3	TRUE	VTIMPK(+383.23)DIQ	TRUE	33.39	1426.8	9	-2.6	714.404	2	58.5471	-40	25461	CL_06.raw	96800	1	118	126	Ubiquitination	K6:Ubiquitination:1000.00	PEAKS PTM
1	H3	TRUE	VTIMPK(+383.23)DIQLAR	TRUE	43.81	1767.02	12	1.1	442.762	4	50.0713	-40	20640	CL_06.raw	563000	2	118	129	Ubiquitination	K6:Ubiquitination:1000.00	PEAKS PTM
1	H3	TRUE	VTIMPK(+42.01)DIQLAR	TRUE	75.32	1425.8	12	0.9	713.909	2	56.2772	-40	24544	CL_06.raw	63900000	4	118	129	Acetic anhydrate	K6:Acetic anhydrate:76.42	PEAKS PTM
1	H3	TRUE	TIMPK(+42.01)DIQLAR	TRUE	41.67	1326.73	11	0.5	664.374	2	56.2445	-60	24434	CL_06.raw	36600	1	119	129	Acetic anhydrate	K5:Acetic anhydrate:42.68	PEAKS PTM
1	H3	TRUE	IMPK(+42.01)DIQLAR	TRUE	43.88	1225.69	10	0.6	613.85	2	56.2821	-60	24241	CL_06.raw	110000	1	120	129	Acetic anhydrate	K4:Acetic anhydrate:28.36	PEAKS PTM
1	H3	TRUE	MPK(+42.01)DIQLAR	TRUE	53.84	1112.6	9	-0.1	557.308	2	56.3198	-60	24381	CL_06.raw	89900	1	121	129	Acetic anhydrate	K3:Acetic anhydrate:30.83	PEAKS PTM
1	H3	TRUE	PK(+42.01)DIQLAR	TRUE	40.94	981.561	8	1.9	491.789	2	49.887	-60	20474	CL_06.raw	1000000	4	122	129	Acetic anhydrate	K2:Acetic anhydrate:14.02	PEAKS PTM
1	H3	TRUE	K(+42.01)DIQLAR	TRUE	27.66	884.508	7	2	443.262	2	48.0146	-60	19158	CL_06.raw		0	123	129	Acetic anhydrate	K1:Acetic anhydrate:1000.00	PEAKS PTM
6	H4	TRUE	K(+42.01)VLRDNIQGITK(+42.01)PAIR	TRUE	57.51	1905.12	16	1.6	636.047	3	49.7347	-60	20257	CL_06.raw	103000	1	21	36	Acetic anhydrate;Acetic anhydrate	K1:Acetic anhydrate:1000.00;K12:Acetic anhydrate:1000.00	PEAKS PTM
6	H4	TRUE	DNIQGIT(+114.04)KPAIR	TRUE	39.2	1438.79	12	1	720.403	2	35.863	-40	11775	CL_06.raw	301000	2	25	36	Ubiquitin	T7:Ubiquitin:0.00	PEAKS PTM
6	H4	TRUE	DNIQGITK(+114.04)PAIR	TRUE	45.04	1438.79	12	-0.1	480.604	3	35.8339	-60	11853	CL_06.raw	274000	2	25	36	Ubiquitin	K8:Ubiquitin:17.01	PEAKS PTM
6	H4	TRUE	DNIQGITK(+383.23)P	TRUE	42.93	1367.75	9	8.1	684.889	2	42.693	-40	15663	CL_06.raw		0	25	33	Ubiquitination	K8:Ubiquitination:1000.00	PEAKS PTM
6	H4	TRUE	DNIQGITK(+42.01)PAIR	TRUE	65.19	1366.76	12	2.5	684.387	2	42.6802	-40	15658	CL_06.raw	2460000	3	25	36	Acetic anhydrate	K8:Acetic anhydrate:142.27	PEAKS PTM
6	H4	TRUE	DNIQGITK(+42.01)PAIRR	TRUE	38.65	1522.86	13	-0.1	508.627	3	39.3014	-60	13459	CL_06.raw	46600	1	25	37	Acetic anhydrate	K8:Acetic anhydrate:34.75	PEAKS PTM
6	H4	TRUE	I(+42.01)SGLIYEETR	TRUE	41.83	1221.62	10	1.5	611.82	2	45.9062	-40	17907	CL_06.raw	161000	1	47	56	Acetic anhydrate	I1:Acetic anhydrate:1000.00	PEAKS PTM
6	H4	TRUE	ISGLIYEETR	TRUE	116.08	1179.61	10	0.2	590.814	2	40.6864	-40	14497	CL_06.raw	1970000	1	47	56			DB Search
6	H4	TRUE	G(+42.01)VLKVFLENVIR	TRUE	25.16	1427.85	12	0.2	714.932	2	89.8918	-40	35515	CL_06.raw		0	57	68	Acetic anhydrate	G1:Acetic anhydrate:0.00	PEAKS PTM
6	H4	TRUE	GVLK(+42.01)VFLENVIR	TRUE	35.09	1427.85	12	0.2	714.932	2	89.8918	-40	35649	CL_06.raw	83400	1	57	68	Acetic anhydrate	K4:Acetic anhydrate:22.45	PEAKS PTM
6	H4	TRUE	VFLENVIR	TRUE	115.87	988.571	8	0.7	495.293	2	54.6564	-40	23360	CL_06.raw	54600	1	61	68			DB Search
6	H4	TRUE	DAVTYTEHAK(+114.04)R	TRUE	52.42	1403.68	11	0.1	468.9	3	17.5571	-60	3296	CL_06.raw	44500	1	69	79	Ubiquitin	K10:Ubiquitin:42.68	PEAKS PTM
6	H4	TRUE	DAVTYTEHAK(+42.01)R	TRUE	60.22	1331.65	11	0.8	666.831	2	23.0606	-40	5841	CL_06.raw	1240000	4	69	79	Acetic anhydrate	K10:Acetic anhydrate:127.49	PEAKS PTM
6	H4	TRUE	VTYTEHAK(+42.01)R	TRUE	53.54	1145.58	9	0	573.799	2	23.0905	-60	5870	CL_06.raw	55400	1	71	79	Acetic anhydrate	K8:Acetic anhydrate:52.22	PEAKS PTM
6	H4	TRUE	TYTEHAK(+42.01)R	TRUE	43.17	1046.51	8	0.4	524.265	2	23.0905	-60	5867	CL_06.raw	68900	1	72	79	Acetic anhydrate	K7:Acetic anhydrate:56.47	PEAKS PTM
6	H4	TRUE	YTEHAK(+42.01)R	TRUE	28.74	945.467	7	0.5	473.741	2	23.0905	-60	5802	CL_06.raw		0	73	79	Acetic anhydrate	K6:Acetic anhydrate:39.44	PEAKS PTM
6	H4	TRUE	K(+42.01)TVTAMDVVYALK(+114.04)R	TRUE	30.73	1749.94	14	0	584.322	3	72.2575	-40	30366	CL_06.raw	34500	1	80	93	Acetic anhydrate;Ubiquitin	K1:Acetic anhydrate:27.62;K13:Ubiquitin:28.74	PEAKS PTM
6	H4	TRUE	K(+42.01)TVTAMDVVYALK(+42.01)R	TRUE	68.99	1677.91	14	0.2	560.312	3	78.8	-40	32279	CL_06.raw	580000	1	80	93	Acetic anhydrate;Acetic anhydrate	K1:Acetic anhydrate:1000.00;K13:Acetic anhydrate:1000.00	PEAKS PTM
2	Ubiquitin	TRUE	M(+15.99)QIFVK(+42.01)TLTGK	TRUE	65.15	1322.73	11	0.8	662.371	2	50.6076	-60	21061	CL_06.raw	105000	1	1	11	Oxidation (M);Acetic anhydrate	M1:Oxidation (M):1000.00;K6:Acetic anhydrate:30.64	PEAKS PTM
2	Ubiquitin	TRUE	M(+42.01)QIFVK(+42.01)TLTGK	TRUE	63.12	1348.74	11	0.2	675.379	2	89.1936	-40	35213	CL_06.raw	599000	1	1	11	Acetic anhydrate;Acetic anhydrate	M1:Acetic anhydrate:135.36;K6:Acetic anhydrate:30.64	PEAKS PTM
2	Ubiquitin	TRUE	A(+42.01)KIQDK(+42.01)EGIPPDQQR	TRUE	59.86	1805.93	15	0.2	602.983	3	30.7586	-60	9227	CL_06.raw	636000	2	28	42	Acetic anhydrate;Acetic anhydrate	A1:Acetic anhydrate:0.00;K6:Acetic anhydrate:28.70	PEAKS PTM
2	Ubiquitin	TRUE	AK(+42.01)IQDK(+42.01)EGIPPDQQR	TRUE	59.44	1805.93	15	0.7	602.983	3	31.1736	-60	9374	CL_06.raw	460000	1	28	42	Acetic anhydrate;Acetic anhydrate	K2:Acetic anhydrate:0.00;K6:Acetic anhydrate:30.64	PEAKS PTM
2	Ubiquitin	TRUE	IQDK(+42.01)EGIPPDQQR	TRUE	62.83	1564.78	13	2.9	783.402	2	23.8357	-40	6332	CL_06.raw	452000	1	30	42	Acetic anhydrate	K4:Acetic anhydrate:22.45	PEAKS PTM
2	Ubiquitin	TRUE	EGIPPDQQR	TRUE	93.51	1038.51	9	-0.5	520.262	2	13.7906	-40	2036	CL_06.raw	97500	2	34	42			DB Search
2	Ubiquitin	TRUE	RLIFAGK(+42.01)QLEDGR	TRUE	62.95	1543.85	13	0.5	515.623	3	48.5318	-60	19616	CL_06.raw	558000	1	42	54	Acetic anhydrate	K7:Acetic anhydrate:62.39	PEAKS PTM
2	Ubiquitin	TRUE	L(+42.01)IFAGK(+42.01)QLEDGR	TRUE	80.3	1429.76	12	2.1	715.887	2	73.4817	-40	30640	CL_06.raw	1490000	2	43	54	Acetic anhydrate;Acetic anhydrate	L1:Acetic anhydrate:1000.00;K6:Acetic anhydrate:1000.00	PEAKS PTM
2	Ubiquitin	TRUE	LIFAGK(+114.04)QLEDGR	TRUE	58.87	1459.78	12	-0.2	487.6	3	43.8062	-60	16416	CL_06.raw	209000	2	43	54	Ubiquitin	K6:Ubiquitin:1000.00	PEAKS PTM
2	Ubiquitin	TRUE	LIFAGK(+383.23)QLEDGR	TRUE	43.14	1728.96	12	0.6	433.248	4	45.7766	-60	17777	CL_06.raw	42200	1	43	54	Ubiquitination	K6:Ubiquitination:1000.00	PEAKS PTM
2	Ubiquitin	TRUE	LIFAGK(+42.01)QLED	TRUE	33.32	1174.62	10	2.3	588.32	2	56.4249	-40	24359	CL_06.raw	1500000	1	43	52	Acetic anhydrate	K6:Acetic anhydrate:26.93	PEAKS PTM
2	Ubiquitin	TRUE	LIFAGK(+42.01)QLEDGR	TRUE	77.82	1387.75	12	2.2	694.882	2	49.5765	-40	20134	CL_06.raw	452000000	8	43	54	Acetic anhydrate	K6:Acetic anhydrate:105.53	PEAKS PTM
2	Ubiquitin	TRUE	LIFAGKQLEDGR	TRUE	116.93	1345.74	12	0.3	449.586	3	42.2587	-60	15290	CL_06.raw	332000	3	43	54			DB Search
2	Ubiquitin	TRUE	IFAGK(+42.01)QLEDGR	TRUE	41.77	1274.66	11	0.7	638.339	2	37.8681	-40	12782	CL_06.raw	146000	2	44	54	Acetic anhydrate	K5:Acetic anhydrate:49.79	PEAKS PTM
2	Ubiquitin	TRUE	FAGK(+42.01)QLEDGR	TRUE	53.02	1161.58	10	0.7	581.797	2	50.1553	-60	21530	CL_06.raw	2340000	3	45	54	Acetic anhydrate	K4:Acetic anhydrate:56.34	PEAKS PTM
2	Ubiquitin	TRUE	FAGKQLEDGR	TRUE	116.56	1119.57	10	0.7	560.791	2	42.2587	-60	15345	CL_06.raw	22400	1	45	54			DB Search
2	Ubiquitin	TRUE	A(+42.01)GKQLEDGR	TRUE	44.38	1014.51	9	-0.3	508.262	2	49.39	-60	20131	CL_06.raw	464000	1	46	54	Acetic anhydrate	A1:Acetic anhydrate:0.00	PEAKS PTM
2	Ubiquitin	TRUE	AGK(+42.01)QLEDGR	TRUE	37.92	1014.51	9	-0.2	508.262	2	49.608	-60	20284	CL_06.raw	464000	1	46	54	Acetic anhydrate	K3:Acetic anhydrate:0.00	PEAKS PTM
2	Ubiquitin	TRUE	G(+42.01)KQLEDGR	TRUE	31.08	943.472	8	-0.3	472.743	2	50.1931	-60	20704	CL_06.raw	624000	1	47	54	Acetic anhydrate	G1:Acetic anhydrate:0.00	PEAKS PTM
2	Ubiquitin	TRUE	QLEDGR	TRUE	113.4	716.345	6	1.1	359.18	2	49.4737	-60	20181	CL_06.raw	90900	2	49	54			DB Search
2	Ubiquitin	TRUE	T(+42.01)LSDYNIQK	TRUE	39.14	1122.56	9	0.2	562.285	2	37.4615	-40	12603	CL_06.raw	220000	2	55	63	Acetic anhydrate	T1:Acetic anhydrate:24.34	PEAKS PTM
2	Ubiquitin	TRUE	TLSDYNIQK	TRUE	116.79	1080.55	9	0.7	541.28	2	27.1665	-60	8006	CL_06.raw	2800000	1	55	63			DB Search
2	Ubiquitin	TRUE	TLSDYNIQK(+42.01)	TRUE	40.74	1122.56	9	0.9	562.286	2	38.0827	-40	12871	CL_06.raw	440000	2	55	63	Acetic anhydrate	K9:Acetic anhydrate:29.57	PEAKS PTM
2	Ubiquitin	TRUE	TLSDYNIQK(+42.01)ESTLHLVLR	TRUE	80.95	2171.16	18	0.8	724.727	3	69.155	-40	29843	CL_06.raw	15900000	4	55	72	Acetic anhydrate	K9:Acetic anhydrate:113.22	PEAKS PTM
2	Ubiquitin	TRUE	I(+42.01)QKESTLHLVLR	TRUE	41.15	1477.86	12	0	493.628	3	55.0375	-80	23805	CL_06.raw	268000	1	61	72	Acetic anhydrate	I1:Acetic anhydrate:0.00	PEAKS PTM
2	Ubiquitin	TRUE	ESTLHLVLR	TRUE	117.01	1066.61	9	-0.3	534.314	2	44.109	-40	16925	CL_06.raw	1970000	2	64	72			DB Search
2	Ubiquitin	TRUE	TLHLVLR	TRUE	113.91	850.539	7	0.4	426.277	2	42.1832	-60	15377	CL_06.raw	25100	1	66	72			DB Search

## Sheet: CL_07
CL_07 is the H4 diUb band from 5 min
Protein Group	Accession	Top	Peptide	Unique	-10LgP	Mass	Length	ppm	m/z	z	RT	CV	Scan	Source File	Area Sample 7	#Feature	Start	End	PTM	AScore	Found By
13	H2A	TRUE	AGLQFPVGR	TRUE	97.69	943.524	9	0.4	472.769	2	45.2302	-60	14840	CL_07.raw	2960000	2	22	30			DB Search
13	H2A	TRUE	HLQLAVR	TRUE	103.24	835.503	7	0.3	418.759	2	28.1104	-60	7427	CL_07.raw	2340000	1	83	89			DB Search
13	H2A	TRUE	N(+42.01)DEELNKLLGR	TRUE	33.02	1341.69	11	0.2	448.237	3	55.2432	-80	18636	CL_07.raw	240000	1	90	100	Acetic anhydrate	N1:Acetic anhydrate:0.00	PEAKS PTM
13	H2A	TRUE	NDEELNK(+42.01)LLGR	TRUE	70.04	1341.69	11	2.4	671.853	2	55.2486	-40	18566	CL_07.raw	1410000	2	90	100	Acetic anhydrate	K7:Acetic anhydrate:109.28	PEAKS PTM
10	H2B	TRUE	K(+42.01)ESYAIYVYK	TRUE	48.56	1304.67	10	-0.3	653.34	2	46.3173	-60	15064	CL_07.raw	37300	1	32	41	Acetic anhydrate	K1:Acetic anhydrate:77.76	PEAKS PTM
10	H2B	TRUE	VNDVFER	TRUE	76.74	877.429	7	0.5	439.722	2	27.203	-60	6938	CL_07.raw	18600	1	64	70			DB Search
10	H2B	TRUE	L(+42.01)AHYNK(+42.01)R	TRUE	25.35	984.514	7	-0.2	493.264	2	28.936	-40	7688	CL_07.raw		0	78	84	Acetic anhydrate;Acetic anhydrate	L1:Acetic anhydrate:1000.00;K6:Acetic anhydrate:1000.00	PEAKS PTM
10	H2B	TRUE	LAHYNK(+42.01)R	TRUE	38.75	942.504	7	0.5	472.259	2	14.4936	-40	2027	CL_07.raw	222000	1	78	84	Acetic anhydrate	K6:Acetic anhydrate:56.99	PEAKS PTM
10	H2B	TRUE	EIQTAVR	TRUE	90.36	815.45	7	0.8	408.733	2	15.7229	-80	2308	CL_07.raw	536000	1	91	97			DB Search
10	H2B	TRUE	LLLPGELAK	TRUE	76.11	952.596	9	-0.1	477.305	2	51.4167	-60	17351	CL_07.raw	56600	1	98	106			DB Search
2	H3	TRUE	K(+42.01)STGGK(+42.01)APR	TRUE	38.3	984.535	9	1.3	493.276	2	11.695	-60	1356	CL_07.raw	2660000	2	10	18	Acetic anhydrate;Acetic anhydrate	K1:Acetic anhydrate:1000.00;K6:Acetic anhydrate:1000.00	PEAKS PTM
2	H3	TRUE	STGGK(+42.01)APR	TRUE	21.81	814.43	8	0.5	408.222	2	9.9545	-60	893	CL_07.raw		0	11	18	Acetic anhydrate	K5:Acetic anhydrate:25.70	PEAKS PTM
2	H3	TRUE	K(+114.04)QLATK(+42.01)AAR	TRUE	39.13	1141.66	9	-0.9	571.835	2	14.8606	-60	2092	CL_07.raw	85700	1	19	27	Ubiquitin;Acetic anhydrate	K1:Ubiquitin:67.69;K6:Acetic anhydrate:79.02	PEAKS PTM
2	H3	TRUE	K(+383.23)QLATK(+42.01)AAR	TRUE	28.76	1410.84	9	0.2	471.288	3	19.0978	-80	3279	CL_07.raw		0	19	27	Ubiquitination;Acetic anhydrate	K1:Ubiquitination:52.68;K6:Acetic anhydrate:52.68	PEAKS PTM
2	H3	TRUE	K(+42.01)QLATK(+42.01)AAR	TRUE	37.44	1069.62	9	0.2	535.82	2	20.9451	-40	4172	CL_07.raw	459000	1	19	27	Acetic anhydrate;Acetic anhydrate	K1:Acetic anhydrate:1000.00;K6:Acetic anhydrate:1000.00	PEAKS PTM
2	H3	TRUE	SAPATGGVK(+42.01)K(+42.01)PHR	TRUE	37.64	1388.75	13	-0.4	463.925	3	20.9223	-60	4082	CL_07.raw	82100	1	29	41	Acetic anhydrate;Acetic anhydrate	K9:Acetic anhydrate:19.61;K10:Acetic anhydrate:31.37	PEAKS PTM
2	H3	TRUE	Y(+42.01)RPGTVALR	TRUE	25.55	1073.6	9	-0.7	537.806	2	28.5881	-60	7476	CL_07.raw		0	42	50	Acetic anhydrate	Y1:Acetic anhydrate:1000.00	PEAKS PTM
2	H3	TRUE	YRPGTVALR	TRUE	96.61	1031.59	9	0.1	516.801	2	25.8083	-60	6455	CL_07.raw	3070000	2	42	50			DB Search
2	H3	TRUE	R(+42.01)YQK(+42.01)STELLIR	TRUE	32.83	1489.83	11	-0.6	497.615	3	52.2847	-60	17881	CL_07.raw	114000	1	54	64	Acetic anhydrate;Acetic anhydrate	R1:Acetic anhydrate:1000.00;K4:Acetic anhydrate:1000.00	PEAKS PTM
2	H3	TRUE	RYQK(+114.04)STELLIR	TRUE	49.88	1519.85	11	-0.1	507.623	3	37.8248	-60	11396	CL_07.raw	107000	1	54	64	Ubiquitin	K4:Ubiquitin:17.01	PEAKS PTM
2	H3	TRUE	RYQK(+42.01)STELLIR	TRUE	77.96	1447.81	11	0.4	483.612	3	44.8379	-60	14740	CL_07.raw	2120000	2	54	64	Acetic anhydrate	K4:Acetic anhydrate:16.66	PEAKS PTM
2	H3	TRUE	RYQKS(+114.04)TELLIR	TRUE	47.45	1519.85	11	-0.1	507.623	3	37.8248	-60	11500	CL_07.raw	107000	1	54	64	Ubiquitin	S5:Ubiquitin:0.00	PEAKS PTM
2	H3	TRUE	Y(+42.01)QK(+42.01)STELLIR	TRUE	38.99	1333.72	10	0.2	667.87	2	54.7236	-40	18435	CL_07.raw	48300	1	55	64	Acetic anhydrate;Acetic anhydrate	Y1:Acetic anhydrate:1000.00;K3:Acetic anhydrate:1000.00	PEAKS PTM
2	H3	TRUE	YQK(+114.04)STELLIR	TRUE	45.83	1363.75	10	0.3	455.589	3	38.4969	-60	11734	CL_07.raw	172000	1	55	64	Ubiquitin	K3:Ubiquitin:33.98	PEAKS PTM
2	H3	TRUE	YQK(+42.01)STELLIR	TRUE	60.57	1291.71	10	3	646.866	2	46.834	-60	15507	CL_07.raw	5860000	2	55	64	Acetic anhydrate	K3:Acetic anhydrate:33.18	PEAKS PTM
2	H3	TRUE	YQKS(+114.04)TELLIR	TRUE	25.86	1363.75	10	0.3	455.589	3	38.4969	-60	11824	CL_07.raw		0	55	64	Ubiquitin	S4:Ubiquitin:0.00	PEAKS PTM
2	H3	TRUE	STELLIR	TRUE	103.22	830.486	7	-0.2	416.25	2	35.9197	-60	10489	CL_07.raw	381000	1	58	64			DB Search
2	H3	TRUE	EIAQDFK(+114.04)TDLR	TRUE	45.48	1448.73	11	0.8	725.371	2	41.8858	-40	13201	CL_07.raw	380000	2	74	84	Ubiquitin	K7:Ubiquitin:0.00	PEAKS PTM
2	H3	TRUE	EIAQDFK(+383.23)TDLR	TRUE	32.72	1717.91	11	0.3	573.644	3	44.6771	-60	14470	CL_07.raw	71500	1	74	84	Ubiquitination	K7:Ubiquitination:1000.00	PEAKS PTM
2	H3	TRUE	EIAQDFK(+42.01)TDLR	TRUE	64.14	1376.69	11	2.7	689.356	2	49.5554	-40	16169	CL_07.raw	12200000	5	74	84	Acetic anhydrate	K7:Acetic anhydrate:71.27	PEAKS PTM
2	H3	TRUE	AQDFK(+42.01)TDLR	TRUE	54.64	1134.57	9	-0.5	568.29	2	49.6167	-40	16362	CL_07.raw	8790	1	76	84	Acetic anhydrate	K5:Acetic anhydrate:67.69	PEAKS PTM
2	H3	TRUE	RVTIM(+15.99)PK(+42.01)DIQLAR	TRUE	40.61	1597.9	13	0.6	533.64	3	48.6129	-60	15848	CL_07.raw	82300	2	117	129	Oxidation (M);Acetic anhydrate	M5:Oxidation (M):1000.00;K7:Acetic anhydrate:27.42	PEAKS PTM
2	H3	TRUE	VTIM(+15.99)PK(+42.01)DIQLAR	TRUE	58.03	1441.8	12	2.4	721.907	2	50.7909	-40	16996	CL_07.raw	14300000	6	118	129	Oxidation (M);Acetic anhydrate	M4:Oxidation (M):1000.00;K6:Acetic anhydrate:86.16	PEAKS PTM
2	H3	TRUE	VTIMPK(+114.04)DIQLAR	TRUE	43.97	1497.83	12	0.3	500.285	3	51.2272	-60	17244	CL_07.raw	50800	1	118	129	Ubiquitin	K6:Ubiquitin:25.11	PEAKS PTM
2	H3	TRUE	VTIMPK(+383.23)DIQ	TRUE	21.7	1426.8	9	5.6	714.41	2	57.0657	-40	19090	CL_07.raw		0	118	126	Ubiquitination	K6:Ubiquitination:1000.00	PEAKS PTM
2	H3	TRUE	VTIMPK(+42.01)DIQLAR	TRUE	66.53	1425.8	12	1.2	713.909	2	56.9522	-40	19089	CL_07.raw	2100000	2	118	129	Acetic anhydrate	K6:Acetic anhydrate:61.30	PEAKS PTM
2	H3	TRUE	PK(+42.01)DIQLAR	TRUE	27.91	981.561	8	-0.2	491.788	2	49.0718	-60	16072	CL_07.raw		0	122	129	Acetic anhydrate	K2:Acetic anhydrate:17.01	PEAKS PTM
1	H4	TRUE	K(+42.01)VLRDNIQGIT(+114.04)KPAIR	TRUE	45.24	1977.15	16	-0.5	660.056	3	46.3173	-60	14919	CL_07.raw	25700	1	21	36	Acetic anhydrate;Ubiquitin	K1:Acetic anhydrate:41.98;T11:Ubiquitin:0.00	PEAKS PTM
1	H4	TRUE	K(+42.01)VLRDNIQGITK(+42.01)PAIR	TRUE	67.6	1905.12	16	-0.1	636.046	3	50.485	-60	16759	CL_07.raw	376000	1	21	36	Acetic anhydrate;Acetic anhydrate	K1:Acetic anhydrate:1000.00;K12:Acetic anhydrate:1000.00	PEAKS PTM
1	H4	TRUE	DNIQGIT(+114.04)KPAIR	TRUE	44.28	1438.79	12	0.5	720.402	2	36.5493	-40	10917	CL_07.raw	8200000	5	25	36	Ubiquitin	T7:Ubiquitin:0.00	PEAKS PTM
1	H4	TRUE	DNIQGIT(+114.04)KPAIRR	TRUE	37.51	1594.89	13	0.1	532.637	3	31.9081	-60	8861	CL_07.raw	119000	2	25	37	Ubiquitin	T7:Ubiquitin:0.00	PEAKS PTM
1	H4	TRUE	DNIQGITK(+114.04)PAIR	TRUE	52.72	1438.79	12	0	720.402	2	35.4612	-40	10353	CL_07.raw	7950000	3	25	36	Ubiquitin	K8:Ubiquitin:11.06	PEAKS PTM
1	H4	TRUE	DNIQGITK(+383.23)P	TRUE	39.5	1367.75	9	5	684.887	2	42.9205	-60	13684	CL_07.raw	26000	1	25	33	Ubiquitination	K8:Ubiquitination:1000.00	PEAKS PTM
1	H4	TRUE	DNIQGITK(+383.23)PAIR	TRUE	48.82	1707.97	12	0	428.001	4	38.0639	-60	11768	CL_07.raw	1170000	2	25	36	Ubiquitination	K8:Ubiquitination:1000.00	PEAKS PTM
1	H4	TRUE	DNIQGITK(+42.01)PAIR	TRUE	66.39	1366.76	12	0.2	684.386	2	42.8201	-40	13546	CL_07.raw	22400000	3	25	36	Acetic anhydrate	K8:Acetic anhydrate:120.29	PEAKS PTM
1	H4	TRUE	DNIQGITK(+42.01)PAIRR	TRUE	61.33	1522.86	13	-0.1	508.627	3	39.6634	-60	12263	CL_07.raw	357000	1	25	37	Acetic anhydrate	K8:Acetic anhydrate:52.22	PEAKS PTM
1	H4	TRUE	DNIQGITKPAIR	TRUE	97.35	1324.75	12	-0.2	663.38	2	33.6684	-40	9560	CL_07.raw	85600	1	25	36			DB Search
1	H4	TRUE	NIQGITK(+42.01)PAIR	TRUE	23.11	1251.73	11	0.4	626.872	2	43.0916	-40	13724	CL_07.raw		0	26	36	Acetic anhydrate	K7:Acetic anhydrate:22.09	PEAKS PTM
1	H4	TRUE	IQGIT(+114.04)KPAIR	TRUE	28.43	1209.72	10	0.6	605.867	2	35.4353	-60	10279	CL_07.raw		0	27	36	Ubiquitin	T5:Ubiquitin:0.00	PEAKS PTM
1	H4	TRUE	QGIT(+114.04)KPAIR	TRUE	21.63	1096.64	9	0.3	549.325	2	35.4679	-60	10277	CL_07.raw		0	28	36	Ubiquitin	T4:Ubiquitin:0.00	PEAKS PTM
1	H4	TRUE	QGITK(+114.04)PAIR	TRUE	36.24	1096.64	9	0.3	549.325	2	35.4679	-60	10401	CL_07.raw	32200	1	28	36	Ubiquitin	K5:Ubiquitin:17.01	PEAKS PTM
1	H4	TRUE	QGITK(+42.01)PAIR	TRUE	39.35	1024.6	9	0.1	513.309	2	42.8253	-60	13660	CL_07.raw	63200	1	28	36	Acetic anhydrate	K5:Acetic anhydrate:52.86	PEAKS PTM
1	H4	TRUE	GIT(+114.04)KPAIR	TRUE	26.1	968.577	8	-1.6	485.295	2	35.4944	-60	10302	CL_07.raw		0	29	36	Ubiquitin	T3:Ubiquitin:0.00	PEAKS PTM
1	H4	TRUE	I(+42.01)SGLIYEETR	TRUE	48.4	1221.62	10	0	611.819	2	46.902	-40	15282	CL_07.raw	2030000	2	47	56	Acetic anhydrate	I1:Acetic anhydrate:1000.00	PEAKS PTM
1	H4	TRUE	ISGLIYEETR	TRUE	103.67	1179.61	10	0.7	590.814	2	40.7211	-40	13007	CL_07.raw	18900000	2	47	56			DB Search
1	H4	TRUE	VFLENVIR	TRUE	103.11	988.571	8	0.4	495.293	2	55.2662	-40	18567	CL_07.raw	502000	1	61	68			DB Search
1	H4	TRUE	D(+42.01)AVTYTEHAK(+42.01)R	TRUE	34.87	1373.66	11	0.9	458.894	3	23.1959	-60	5129	CL_07.raw	139000	2	69	79	Acetic anhydrate;Acetic anhydrate	D1:Acetic anhydrate:1000.00;K10:Acetic anhydrate:1000.00	PEAKS PTM
1	H4	TRUE	DAVTYT(+114.04)EHAKR	TRUE	37.41	1403.68	11	0.5	702.847	2	17.4722	-40	2938	CL_07.raw	64100	1	69	79	Ubiquitin	T6:Ubiquitin:0.00	PEAKS PTM
1	H4	TRUE	DAVTYTEH	TRUE	23.39	934.403	8	0	468.209	2	15.4666	-60	2226	CL_07.raw		0	69	76			DB Search
1	H4	TRUE	DAVTYTEHAK	TRUE	100.79	1133.54	10	-0.5	567.775	2	16.3634	-40	2550	CL_07.raw	63300	1	69	78			DB Search
1	H4	TRUE	DAVTYTEHAK(+114.04)R	TRUE	57.88	1403.68	11	2	468.901	3	17.4778	-60	2857	CL_07.raw	1170000	2	69	79	Ubiquitin	K10:Ubiquitin:49.79	PEAKS PTM
1	H4	TRUE	DAVTYTEHAK(+383.23)R	TRUE	30.71	1672.86	11	-0.3	558.629	3	22.0508	-80	4623	CL_07.raw	219000	1	69	79	Ubiquitination	K10:Ubiquitination:1000.00	PEAKS PTM
1	H4	TRUE	DAVTYTEHAK(+42.01)R	TRUE	68.03	1331.65	11	1.5	666.832	2	23.0834	-40	5158	CL_07.raw	12800000	5	69	79	Acetic anhydrate	K10:Acetic anhydrate:130.84	PEAKS PTM
1	H4	TRUE	VTYTEHAK(+114.04)R	TRUE	26.16	1217.62	9	1.7	406.88	3	17.4778	-60	2890	CL_07.raw		0	71	79	Ubiquitin	K8:Ubiquitin:11.12	PEAKS PTM
1	H4	TRUE	VTYTEHAK(+42.01)R	TRUE	48.21	1145.58	9	0.4	573.799	2	23.0541	-60	5280	CL_07.raw	579000	2	71	79	Acetic anhydrate	K8:Acetic anhydrate:67.12	PEAKS PTM
1	H4	TRUE	TYTEHAK(+114.04)R	TRUE	38.48	1118.55	8	2.7	560.282	2	17.6829	-60	2893	CL_07.raw	47300	1	72	79	Ubiquitin	K7:Ubiquitin:11.12	PEAKS PTM
1	H4	TRUE	TYTEHAK(+42.01)R	TRUE	53.23	1046.51	8	0.5	524.265	2	23.0541	-60	5192	CL_07.raw	684000	2	72	79	Acetic anhydrate	K7:Acetic anhydrate:62.39	PEAKS PTM
1	H4	TRUE	YTEHAK(+42.01)R	TRUE	35.78	945.467	7	1	473.741	2	23.0541	-60	5096	CL_07.raw	98100	1	73	79	Acetic anhydrate	K6:Acetic anhydrate:56.99	PEAKS PTM
1	H4	TRUE	K(+42.01)TVTAMDVVYALK(+42.01)R	TRUE	59.97	1677.91	14	0.1	560.311	3	78.9422	-40	23456	CL_07.raw	215000	1	80	93	Acetic anhydrate;Acetic anhydrate	K1:Acetic anhydrate:1000.00;K13:Acetic anhydrate:1000.00	PEAKS PTM
1	H4	TRUE	KTVTAM(+15.99)DVVYALK(+42.01)R	TRUE	35.5	1651.9	14	0.6	551.64	3	63.9004	-60	20378	CL_07.raw	42700	1	80	93	Oxidation (M);Acetic anhydrate	M6:Oxidation (M):1000.00;K13:Acetic anhydrate:19.27	PEAKS PTM
1	H4	TRUE	TVTAM(+15.99)DVVYALK(+42.01)R	TRUE	41.82	1523.8	13	-0.2	508.941	3	65.627	-60	20919	CL_07.raw	23200	1	81	93	Oxidation (M);Acetic anhydrate	M5:Oxidation (M):1000.00;K12:Acetic anhydrate:41.98	PEAKS PTM
3	Ubiquitin	TRUE	M(+15.99)QIFVK(+42.01)TLTGK	TRUE	58.73	1322.73	11	0.5	662.371	2	52.1119	-60	17709	CL_07.raw	54900	1	1	11	Oxidation (M);Acetic anhydrate	M1:Oxidation (M):1000.00;K6:Acetic anhydrate:0.00	PEAKS PTM
3	Ubiquitin	TRUE	M(+42.01)QIFVK(+42.01)TLTGK	TRUE	30.4	1348.74	11	-1.2	675.378	2	89.1878	-40	25311	CL_07.raw	17100	1	1	11	Acetic anhydrate;Acetic anhydrate	M1:Acetic anhydrate:17.73;K6:Acetic anhydrate:0.00	PEAKS PTM
3	Ubiquitin	TRUE	A(+42.01)K(+42.01)IQDKEGIPPDQQR	TRUE	27.56	1805.93	15	-0.2	602.983	3	32.9448	-60	9463	CL_07.raw		0	28	42	Acetic anhydrate;Acetic anhydrate	A1:Acetic anhydrate:0.00;K2:Acetic anhydrate:0.00	PEAKS PTM
3	Ubiquitin	TRUE	A(+42.01)KIQDK(+42.01)EGIPPDQQR	TRUE	51.89	1805.93	15	0.9	602.984	3	31.027	-60	8329	CL_07.raw	141000	2	28	42	Acetic anhydrate;Acetic anhydrate	A1:Acetic anhydrate:0.00;K6:Acetic anhydrate:33.81	PEAKS PTM
3	Ubiquitin	TRUE	IQDK(+42.01)EGIPPDQQR	TRUE	43.55	1564.78	13	2.3	783.401	2	24.5303	-40	5842	CL_07.raw	274000	1	30	42	Acetic anhydrate	K4:Acetic anhydrate:0.00	PEAKS PTM
3	Ubiquitin	TRUE	RLIFAGK(+42.01)QLEDGR	TRUE	65.55	1543.85	13	0.2	515.623	3	50.9622	-60	16983	CL_07.raw	149000	1	42	54	Acetic anhydrate	K7:Acetic anhydrate:34.81	PEAKS PTM
3	Ubiquitin	TRUE	L(+42.01)IFAGK(+42.01)QLEDGR	TRUE	72.89	1429.76	12	0.3	715.886	2	73.4974	-40	22492	CL_07.raw	215000	1	43	54	Acetic anhydrate;Acetic anhydrate	L1:Acetic anhydrate:1000.00;K6:Acetic anhydrate:1000.00	PEAKS PTM
3	Ubiquitin	TRUE	L(+42.01)IFAGKQLEDGR	TRUE	43.22	1387.75	12	-0.3	463.589	3	52.6483	-60	17890	CL_07.raw		0	43	54	Acetic anhydrate	L1:Acetic anhydrate:0.00	PEAKS PTM
3	Ubiquitin	TRUE	LIFAGK(+114.04)QLEDGR	TRUE	61.7	1459.78	12	-0.1	487.6	3	44.6981	-60	14624	CL_07.raw	1210000	3	43	54	Ubiquitin	K6:Ubiquitin:1000.00	PEAKS PTM
3	Ubiquitin	TRUE	LIFAGK(+383.23)QLEDGR	TRUE	49.08	1728.96	12	0.4	433.248	4	49.5299	-60	15990	CL_07.raw	498000	2	43	54	Ubiquitination	K6:Ubiquitination:1000.00	PEAKS PTM
3	Ubiquitin	TRUE	LIFAGK(+42.01)QLED	TRUE	37.78	1174.62	10	0.4	588.319	2	56.5153	-40	18922	CL_07.raw	440000	1	43	52	Acetic anhydrate	K6:Acetic anhydrate:29.88	PEAKS PTM
3	Ubiquitin	TRUE	LIFAGK(+42.01)QLEDGR	TRUE	72.63	1387.75	12	0.4	694.88	2	51.0319	-40	17272	CL_07.raw	124000000	6	43	54	Acetic anhydrate	K6:Acetic anhydrate:87.95	PEAKS PTM
3	Ubiquitin	TRUE	LIFAGKQLEDGR	TRUE	104.55	1345.74	12	-0.1	449.586	3	43.3861	-60	13904	CL_07.raw	65800	1	43	54			DB Search
3	Ubiquitin	TRUE	IFAGK(+42.01)QLEDGR	TRUE	26.55	1274.66	11	0.7	638.339	2	51.006	-60	17223	CL_07.raw		0	44	54	Acetic anhydrate	K5:Acetic anhydrate:28.70	PEAKS PTM
3	Ubiquitin	TRUE	FAGK(+114.04)QLEDGR	TRUE	30.9	1233.61	10	0.2	617.812	2	44.658	-60	14368	CL_07.raw	35100	1	45	54	Ubiquitin	K4:Ubiquitin:1000.00	PEAKS PTM
3	Ubiquitin	TRUE	FAGK(+42.01)QLEDGR	TRUE	53.48	1161.58	10	-0.2	581.796	2	50.2989	-60	16736	CL_07.raw	667000	2	45	54	Acetic anhydrate	K4:Acetic anhydrate:49.37	PEAKS PTM
3	Ubiquitin	TRUE	A(+42.01)GKQLEDGR	TRUE	37.75	1014.51	9	0.1	508.262	2	51.0368	-60	17292	CL_07.raw	130000	1	46	54	Acetic anhydrate	A1:Acetic anhydrate:0.00	PEAKS PTM
3	Ubiquitin	TRUE	AGK(+42.01)QLEDGR	TRUE	32.49	1014.51	9	0.1	508.262	2	51.0368	-60	17009	CL_07.raw	130000	1	46	54	Acetic anhydrate	K3:Acetic anhydrate:0.00	PEAKS PTM
3	Ubiquitin	TRUE	G(+42.01)KQLEDGR	TRUE	27.37	943.472	8	-0.4	472.743	2	51.0368	-60	17150	CL_07.raw		0	47	54	Acetic anhydrate	G1:Acetic anhydrate:0.00	PEAKS PTM
3	Ubiquitin	TRUE	QLEDGR	TRUE	70.62	716.345	6	0.4	359.18	2	51.066	-60	17064	CL_07.raw	22300	1	49	54			DB Search
3	Ubiquitin	TRUE	T(+42.01)LSDYNIQK	TRUE	32.75	1122.56	9	-0.8	562.285	2	33.2241	-60	9392	CL_07.raw	86600	1	55	63	Acetic anhydrate	T1:Acetic anhydrate:27.73	PEAKS PTM
3	Ubiquitin	TRUE	TLSDYNIQK	TRUE	104.84	1080.55	9	0	541.28	2	27.3728	-60	7124	CL_07.raw	2010000	1	55	63			DB Search
3	Ubiquitin	TRUE	TLSDYNIQK(+42.01)ESTLHLVLR	TRUE	64.58	2171.16	18	0.7	724.727	3	71.0996	-40	22028	CL_07.raw	557000	1	55	72	Acetic anhydrate	K9:Acetic anhydrate:32.94	PEAKS PTM
3	Ubiquitin	TRUE	ESTLHLVLR	TRUE	104.41	1066.61	9	-0.3	534.314	2	45.9507	-40	14879	CL_07.raw	546000	1	64	72			DB Search

## Sheet: CL_08
CL_08 is the H3 diUb band from 5 min
Protein Group	Accession	Top	Peptide	Unique	-10LgP	Mass	Length	ppm	m/z	z	RT	CV	Scan	Source File	Area Sample 8	#Feature	Start	End	PTM	AScore	Found By
7	H2A	TRUE	A(+42.01)GLQFPVGR	TRUE	44.91	985.534	9	0.3	493.775	2	51.454	-60	22874	CL_08.raw	20700	1	22	30	Acetic anhydrate	A1:Acetic anhydrate:1000.00	PEAKS PTM
7	H2A	TRUE	AGLQFPVGR	TRUE	120.45	943.524	9	1.9	472.77	2	44.6227	-60	19212	CL_08.raw	17900000	3	22	30			DB Search
7	H2A	TRUE	GLQFPVGR	TRUE	36.75	872.487	8	3.3	437.252	2	44.6599	-60	18639	CL_08.raw	17600	2	23	30			DB Search
7	H2A	TRUE	LQFPVGR	TRUE	86.11	815.465	7	-0.1	408.74	2	44.5912	-60	18610	CL_08.raw	23900	1	24	30			DB Search
7	H2A	TRUE	QFPVGR	TRUE	106.49	702.381	6	0.7	352.198	2	44.6363	-60	18625	CL_08.raw		0	25	30			DB Search
7	H2A	TRUE	K(+383.23)GNYAER	TRUE	33.1	1219.64	7	0.1	407.555	3	11.4346	-60	1279	CL_08.raw	57700	1	37	43	Ubiquitination	K1:Ubiquitination:1000.00	PEAKS PTM
7	H2A	TRUE	H(+42.01)LQLAVR	TRUE	24.21	877.513	7	0.2	439.764	2	38.9055	-60	15292	CL_08.raw	34000	1	83	89	Acetic anhydrate	H1:Acetic anhydrate:1000.00	PEAKS PTM
7	H2A	TRUE	HLQLAVR	TRUE	105.35	835.503	7	2.2	418.76	2	26.8774	-60	9130	CL_08.raw	9140000	2	83	89			DB Search
7	H2A	TRUE	N(+42.01)DEELNKLLGR	TRUE	37.31	1341.69	11	0.8	448.237	3	54.7732	-80	24586	CL_08.raw	1740000	2	90	100	Acetic anhydrate	N1:Acetic anhydrate:0.00	PEAKS PTM
7	H2A	TRUE	NDEELNK(+114.04)LLGR	TRUE	63.26	1413.72	11	-0.3	707.868	2	49.0151	-40	21129	CL_08.raw	713000	4	90	100	Ubiquitin	K7:Ubiquitin:1000.00	PEAKS PTM
7	H2A	TRUE	NDEELNK(+383.23)LLGR	TRUE	69.84	1682.91	11	2.1	561.977	3	50.3558	-60	21953	CL_08.raw	693000	2	90	100	Ubiquitination	K7:Ubiquitination:1000.00	PEAKS PTM
7	H2A	TRUE	NDEELNK(+42.01)LLGR	TRUE	85.29	1341.69	11	1.5	671.853	2	54.7786	-40	24559	CL_08.raw	8920000	3	90	100	Acetic anhydrate	K7:Acetic anhydrate:134.33	PEAKS PTM
7	H2A	TRUE	DEELNK(+42.01)LLGR	TRUE	50.4	1227.65	10	0.2	614.83	2	54.0483	-40	24024	CL_08.raw	44200	1	91	100	Acetic anhydrate	K6:Acetic anhydrate:38.32	PEAKS PTM
7	H2A	TRUE	VTIAQGGVLPN	TRUE	110.67	1067.6	11	0	534.806	2	40.273	-60	15898	CL_08.raw	87500	1	101	111			DB Search
7	H2A	TRUE	VTIAQGGVLPNIQSVLLPK	TRUE	119.64	1946.16	19	0.4	649.726	3	80.0429	-60	32812	CL_08.raw	67600	1	101	119			DB Search
8	H2B	TRUE	K(+42.01)ESYAIYVYK	TRUE	59.15	1304.67	10	0.3	653.34	2	45.8943	-60	19409	CL_08.raw	170000	1	32	41	Acetic anhydrate	K1:Acetic anhydrate:85.33	PEAKS PTM
8	H2B	TRUE	SIM(+15.99)NSFVNDVFER	TRUE	62	1572.72	13	0	787.369	2	63.5172	-40	28074	CL_08.raw	550000	1	58	70	Oxidation (M)	M3:Oxidation (M):1000.00	PEAKS PTM
8	H2B	TRUE	SIMNSFVNDVFER	TRUE	119.82	1556.73	13	0.3	779.372	2	77.9072	-40	32245	CL_08.raw	74600	1	58	70			DB Search
8	H2B	TRUE	SFVNDVFER	TRUE	120.48	1111.53	9	-0.1	556.772	2	53.4585	-40	23697	CL_08.raw	90700	1	62	70			DB Search
8	H2B	TRUE	VNDVFER	TRUE	120.23	877.429	7	-0.2	439.722	2	26.7154	-60	8851	CL_08.raw	115000	1	64	70			DB Search
8	H2B	TRUE	L(+42.01)AHYNK(+42.01)R	TRUE	50.95	984.514	7	0.3	493.264	2	28.6585	-40	9630	CL_08.raw	870000	1	78	84	Acetic anhydrate;Acetic anhydrate	L1:Acetic anhydrate:1000.00;K6:Acetic anhydrate:1000.00	PEAKS PTM
8	H2B	TRUE	LAHYNK(+42.01)R	TRUE	48.73	942.504	7	0.2	472.259	2	14.3644	-40	2082	CL_08.raw	411000	1	78	84	Acetic anhydrate	K6:Acetic anhydrate:68.60	PEAKS PTM
8	H2B	TRUE	EIQTAVR	TRUE	108.11	815.45	7	0.9	408.733	2	15.8726	-80	2648	CL_08.raw	967000	1	91	97			DB Search
8	H2B	TRUE	LLLPGELAK	TRUE	112.22	952.596	9	0.4	477.305	2	50.5807	-60	22211	CL_08.raw	258000	1	98	106			DB Search
8	H2B	TRUE	LLLPGELAK(+42.01)H	TRUE	24.19	1131.67	10	-0.4	566.84	2	54.5746	-40	24305	CL_08.raw	77200	1	98	107	Acetic anhydrate	K9:Acetic anhydrate:32.94	PEAKS PTM
8	H2B	TRUE	LLLPGELAK(+42.01)HAVSEGTK	TRUE	40.17	1804.01	17	0.1	602.344	3	66.0095	-40	28887	CL_08.raw	98600	1	98	114	Acetic anhydrate	K9:Acetic anhydrate:19.61	PEAKS PTM
8	H2B	TRUE	LLLPGELAKHAVSEGTK(+42.01)	TRUE	24.1	1804.01	17	0.1	602.344	3	66.0095	-40	29020	CL_08.raw	98600	1	98	114	Acetic anhydrate	K17:Acetic anhydrate:8.28	PEAKS PTM
8	H2B	TRUE	AVTK(+42.01)YTSAK(+42.01)	TRUE	31.62	1051.56	9	0.3	526.785	2	26.159	-60	8436	CL_08.raw	94300	1	115	123	Acetic anhydrate;Acetic anhydrate	K4:Acetic anhydrate:14.84;K9:Acetic anhydrate:40.87	PEAKS PTM
1	H3	TRUE	K(+383.23)STGGK(+42.01)APR	TRUE	32.34	1325.75	9	0.5	442.925	3	11.3627	-80	1173	CL_08.raw	723000	1	10	18	Ubiquitination;Acetic anhydrate	K1:Ubiquitination:25.58;K6:Acetic anhydrate:25.58	PEAKS PTM
1	H3	TRUE	K(+42.01)STGGK(+383.23)APR	TRUE	34.71	1325.75	9	0.1	442.925	3	11.4346	-60	1287	CL_08.raw	268000	1	10	18	Acetic anhydrate;Ubiquitination	K1:Acetic anhydrate:32.52;K6:Ubiquitination:32.52	PEAKS PTM
1	H3	TRUE	K(+42.01)STGGK(+42.01)APR	TRUE	42.02	984.535	9	1.1	493.275	2	11.6406	-40	1365	CL_08.raw	12800000	2	10	18	Acetic anhydrate;Acetic anhydrate	K1:Acetic anhydrate:1000.00;K6:Acetic anhydrate:1000.00	PEAKS PTM
1	H3	TRUE	K(+114.04)QLATK(+114.04)AAR	TRUE	33.09	1213.69	9	-0.2	405.57	3	10.8896	-60	1116	CL_08.raw	131000	1	19	27	Ubiquitin;Ubiquitin	K1:Ubiquitin:77.13;K6:Ubiquitin:14.02	PEAKS PTM
1	H3	TRUE	K(+114.04)QLATK(+42.01)AAR	TRUE	40.11	1141.66	9	1.3	571.836	2	14.5537	-60	2202	CL_08.raw	373000	1	19	27	Ubiquitin;Acetic anhydrate	K1:Ubiquitin:77.13;K6:Acetic anhydrate:80.35	PEAKS PTM
1	H3	TRUE	K(+383.23)QLATK(+42.01)AAR	TRUE	34.45	1410.84	9	1.5	471.289	3	18.4726	-80	3367	CL_08.raw	6840000	2	19	27	Ubiquitination;Acetic anhydrate	K1:Ubiquitination:86.16;K6:Acetic anhydrate:86.16	PEAKS PTM
1	H3	TRUE	K(+42.01)QLAT(+114.04)KAAR	TRUE	44.21	1141.66	9	0	571.836	2	15.034	-40	2319	CL_08.raw	444000	1	19	27	Acetic anhydrate;Ubiquitin	K1:Acetic anhydrate:96.93;T5:Ubiquitin:0.00	PEAKS PTM
1	H3	TRUE	K(+42.01)QLATK(+114.04)AAR	TRUE	46.83	1141.66	9	0	571.836	2	15.034	-40	2263	CL_08.raw	444000	1	19	27	Acetic anhydrate;Ubiquitin	K1:Acetic anhydrate:96.93;K6:Ubiquitin:12.28	PEAKS PTM
1	H3	TRUE	K(+42.01)QLATK(+383.23)AAR	TRUE	31.32	1410.84	9	1.3	471.289	3	18.4166	-60	3590	CL_08.raw	7240000	2	19	27	Acetic anhydrate;Ubiquitination	K1:Acetic anhydrate:96.93;K6:Ubiquitination:96.93	PEAKS PTM
1	H3	TRUE	K(+42.01)QLATK(+42.01)AAR	TRUE	43.06	1069.62	9	-0.3	535.819	2	20.6007	-60	5218	CL_08.raw	67600000	4	19	27	Acetic anhydrate;Acetic anhydrate	K1:Acetic anhydrate:1000.00;K6:Acetic anhydrate:1000.00	PEAKS PTM
1	H3	TRUE	KQLATK(+42.01)AAR	TRUE	31.96	1027.61	9	-0.7	514.814	2	13.0948	-60	1739	CL_08.raw	50800	1	19	27	Acetic anhydrate	K6:Acetic anhydrate:79.02	PEAKS PTM
1	H3	TRUE	QLATK(+42.01)AAR	TRUE	38.21	899.519	8	0.1	450.767	2	15.1716	-60	2415	CL_08.raw	44700	1	20	27	Acetic anhydrate	K5:Acetic anhydrate:42.68	PEAKS PTM
1	H3	TRUE	K(+42.01)SAPATGGVK(+42.01)KPHR	TRUE	45.83	1516.85	14	0.9	506.623	3	17.4531	-40	3197	CL_08.raw	108000	1	28	41	Acetic anhydrate;Acetic anhydrate	K1:Acetic anhydrate:32.22;K10:Acetic anhydrate:0.00	PEAKS PTM
1	H3	TRUE	SAPATGGVK(+383.23)K(+42.01)PHR	TRUE	22.91	1729.97	13	0	433.5	4	19.3723	-60	4235	CL_08.raw	44000	2	29	41	Ubiquitination;Acetic anhydrate	K9:Ubiquitination:0.00;K10:Acetic anhydrate:0.00	PEAKS PTM
1	H3	TRUE	SAPATGGVK(+42.01)K(+42.01)PHR	TRUE	66.78	1388.75	13	-0.7	463.924	3	20.4304	-60	4625	CL_08.raw	390000	1	29	41	Acetic anhydrate;Acetic anhydrate	K9:Acetic anhydrate:64.00;K10:Acetic anhydrate:77.76	PEAKS PTM
1	H3	TRUE	Y(+42.01)RPGTVALR	TRUE	44.6	1073.6	9	0.2	537.806	2	28.124	-60	9385	CL_08.raw	829000	4	42	50	Acetic anhydrate	Y1:Acetic anhydrate:1000.00	PEAKS PTM
1	H3	TRUE	YRPGTVAL	TRUE	87.26	875.486	8	1.5	438.751	2	35.8426	-40	13689	CL_08.raw	68100	1	42	49			DB Search
1	H3	TRUE	YRPGTVALR	TRUE	120.11	1031.59	9	0.3	344.87	3	24.6858	-40	7464	CL_08.raw	16000000	5	42	50			DB Search
1	H3	TRUE	R(+42.01)YQK(+42.01)STELLIR	TRUE	35.55	1489.83	11	0.4	497.616	3	50.2582	-60	22023	CL_08.raw	343000	1	54	64	Acetic anhydrate;Acetic anhydrate	R1:Acetic anhydrate:1000.00;K4:Acetic anhydrate:1000.00	PEAKS PTM
1	H3	TRUE	RYQK(+114.04)STELLIR	TRUE	62.9	1519.85	11	0.4	507.623	3	34.7267	-60	12895	CL_08.raw	1470000	1	54	64	Ubiquitin	K4:Ubiquitin:17.01	PEAKS PTM
1	H3	TRUE	RYQK(+383.23)STELLIR	TRUE	64.94	1789.03	11	0.5	448.266	4	40.515	-60	15987	CL_08.raw	232000	1	54	64	Ubiquitination	K4:Ubiquitination:1000.00	PEAKS PTM
1	H3	TRUE	RYQK(+42.01)STELLIR	TRUE	80.63	1447.81	11	4.7	483.614	3	43.3474	-40	17929	CL_08.raw	14300000	4	54	64	Acetic anhydrate	K4:Acetic anhydrate:38.16	PEAKS PTM
1	H3	TRUE	RYQKS(+114.04)TELLIR	TRUE	49.01	1519.85	11	2.2	507.624	3	34.6915	-40	13026	CL_08.raw	1940000	3	54	64	Ubiquitin	S5:Ubiquitin:0.00	PEAKS PTM
1	H3	TRUE	Y(+42.01)QK(+42.01)STELLIR	TRUE	46.8	1333.72	10	0	667.869	2	53.452	-40	24118	CL_08.raw	433000	2	55	64	Acetic anhydrate;Acetic anhydrate	Y1:Acetic anhydrate:1000.00;K3:Acetic anhydrate:1000.00	PEAKS PTM
1	H3	TRUE	Y(+42.01)QKS(+114.04)TELLIR	TRUE	26.32	1405.76	10	-2.4	469.592	3	44.5737	-80	18614	CL_08.raw	81400	1	55	64	Acetic anhydrate;Ubiquitin	Y1:Acetic anhydrate:0.00;S4:Ubiquitin:0.00	PEAKS PTM
1	H3	TRUE	YQK(+114.04)S(+114.04)TELLIR	TRUE	35.88	1477.79	10	0.6	493.604	3	40.8417	-60	16493	CL_08.raw	50000	1	55	64	Ubiquitin;Ubiquitin	K3:Ubiquitin:14.04;S4:Ubiquitin:17.01	PEAKS PTM
1	H3	TRUE	YQK(+114.04)STELLIR	TRUE	58.46	1363.75	10	0.3	682.88	2	37.4903	-40	14741	CL_08.raw	2950000	2	55	64	Ubiquitin	K3:Ubiquitin:40.00	PEAKS PTM
1	H3	TRUE	YQK(+383.23)STELLIR	TRUE	51.14	1632.93	10	-1	545.317	3	40.5887	-80	16215	CL_08.raw	1220000	3	55	64	Ubiquitination	K3:Ubiquitination:1000.00	PEAKS PTM
1	H3	TRUE	YQK(+42.01)STELLIR	TRUE	71.2	1291.71	10	1	646.865	2	46.7472	-60	19869	CL_08.raw	34500000	4	55	64	Acetic anhydrate	K3:Acetic anhydrate:39.76	PEAKS PTM
1	H3	TRUE	YQKS(+114.04)T(+114.04)ELLIR	TRUE	26.82	1477.79	10	0.6	493.604	3	40.8417	-60	16389	CL_08.raw	50000	1	55	64	Ubiquitin;Ubiquitin	S4:Ubiquitin:0.00;T5:Ubiquitin:0.00	PEAKS PTM
1	H3	TRUE	YQKS(+114.04)TELLIR	TRUE	38.34	1363.75	10	1.2	455.59	3	37.5849	-60	15046	CL_08.raw	2400000	1	55	64	Ubiquitin	S4:Ubiquitin:0.00	PEAKS PTM
1	H3	TRUE	K(+42.01)STELLIR	TRUE	30.69	1000.59	8	-2.9	501.302	2	40.0001	-80	15794	CL_08.raw	46900	1	57	64	Acetic anhydrate	K1:Acetic anhydrate:1000.00	PEAKS PTM
1	H3	TRUE	S(+42.01)TELLIR	TRUE	39.23	872.497	7	0.2	437.256	2	47.1636	-40	20084	CL_08.raw	44800	1	58	64	Acetic anhydrate	S1:Acetic anhydrate:1000.00	PEAKS PTM
1	H3	TRUE	STELLIR	TRUE	118.79	830.486	7	0.1	416.25	2	35.2154	-60	13517	CL_08.raw	1960000	1	58	64			DB Search
1	H3	TRUE	REIAQDFK(+42.01)TDLR	TRUE	37.4	1532.79	12	0	511.939	3	48.0336	-60	20339	CL_08.raw	57400	1	73	84	Acetic anhydrate	K8:Acetic anhydrate:20.76	PEAKS PTM
1	H3	TRUE	E(+42.01)IAQDFK(+383.23)TDLR	TRUE	39.94	1759.92	11	0.8	587.648	3	57.454	-60	25641	CL_08.raw	37400	1	74	84	Acetic anhydrate;Ubiquitination	E1:Acetic anhydrate:1000.00;K7:Ubiquitination:1000.00	PEAKS PTM
1	H3	TRUE	E(+42.01)IAQDFK(+42.01)TDLR	TRUE	80.74	1418.7	11	0	710.359	2	64.4679	-40	28379	CL_08.raw	155000	1	74	84	Acetic anhydrate;Acetic anhydrate	E1:Acetic anhydrate:1000.00;K7:Acetic anhydrate:1000.00	PEAKS PTM
1	H3	TRUE	E(+42.01)IAQDFKTDLR	TRUE	25.54	1376.69	11	0.4	459.905	3	43.8935	-60	18051	CL_08.raw	65400	1	74	84	Acetic anhydrate	E1:Acetic anhydrate:0.00	PEAKS PTM
1	H3	TRUE	EIAQDFK	TRUE	119.72	849.423	7	0.3	425.719	2	23.4776	-60	6656	CL_08.raw	132000	1	74	80			DB Search
1	H3	TRUE	EIAQDFK(+114.04)TDLR	TRUE	60.28	1448.73	11	-0.1	725.37	2	40.72	-40	16054	CL_08.raw	11800000	5	74	84	Ubiquitin	K7:Ubiquitin:17.01	PEAKS PTM
1	H3	TRUE	EIAQDFK(+383.23)TDLR	TRUE	54.13	1717.91	11	0.4	573.645	3	42.7275	-60	17632	CL_08.raw	2480000	2	74	84	Ubiquitination	K7:Ubiquitination:1000.00	PEAKS PTM
1	H3	TRUE	EIAQDFK(+42.01)T(+114.04)DLR	TRUE	23.46	1490.74	11	1.3	497.92	3	47.7588	-60	20318	CL_08.raw	72000	1	74	84	Acetic anhydrate;Ubiquitin	K7:Acetic anhydrate:22.09;T8:Ubiquitin:1000.00	PEAKS PTM
1	H3	TRUE	EIAQDFK(+42.01)TDLR	TRUE	69.37	1376.69	11	-0.1	689.354	2	48.805	-40	20875	CL_08.raw	77400000	8	74	84	Acetic anhydrate	K7:Acetic anhydrate:78.19	PEAKS PTM
1	H3	TRUE	AQDFK(+114.04)TDLR	TRUE	62.81	1206.6	9	-3.4	604.305	2	40.9673	-60	16387	CL_08.raw		0	76	84	Ubiquitin	K5:Ubiquitin:11.06	PEAKS PTM
1	H3	TRUE	AQDFK(+42.01)TDLR	TRUE	56.76	1134.57	9	0.5	568.291	2	58.6616	-40	26191	CL_08.raw	112000	3	76	84	Acetic anhydrate	K5:Acetic anhydrate:61.69	PEAKS PTM
1	H3	TRUE	AQDFKT(+114.04)DLR	TRUE	37.62	1206.6	9	0.3	604.307	2	41.1535	-60	16492	CL_08.raw		0	76	84	Ubiquitin	T6:Ubiquitin:0.00	PEAKS PTM
1	H3	TRUE	QDFK(+114.04)TDLR	TRUE	33.51	1135.56	8	-0.2	568.788	2	40.727	-60	16407	CL_08.raw	27200	1	77	84	Ubiquitin	K4:Ubiquitin:17.01	PEAKS PTM
1	H3	TRUE	DFK(+114.04)TDLR	TRUE	28.52	1007.5	7	-0.3	504.759	2	40.727	-60	16265	CL_08.raw	69300	1	78	84	Ubiquitin	K3:Ubiquitin:33.98	PEAKS PTM
1	H3	TRUE	DFK(+42.01)TDLR	TRUE	26.97	935.471	7	-0.9	468.742	2	48.847	-60	20996	CL_08.raw	60100	1	78	84	Acetic anhydrate	K3:Acetic anhydrate:14.04	PEAKS PTM
1	H3	TRUE	FQSSAVM(+15.99)ALQEAS	TRUE	25.63	1383.63	13	1	692.825	2	43.3851	-40	17837	CL_08.raw	530000	2	85	97	Oxidation (M)	M7:Oxidation (M):1000.00	PEAKS PTM
1	H3	TRUE	FQSSAVMALQEAS	TRUE	77.98	1367.64	13	0.8	684.827	2	48.4288	-40	20659	CL_08.raw	41500	1	85	97			DB Search
1	H3	TRUE	RVTIM(+15.99)PK(+42.01)DIQLAR	TRUE	58.26	1597.9	13	0.5	533.64	3	49.6833	-60	21620	CL_08.raw	483000	3	117	129	Oxidation (M);Acetic anhydrate	M5:Oxidation (M):1000.00;K7:Acetic anhydrate:56.47	PEAKS PTM
1	H3	TRUE	RVTIMPK(+42.01)DIQLAR	TRUE	41.5	1581.9	13	0.1	528.308	3	55.7082	-60	24879	CL_08.raw	41900	1	117	129	Acetic anhydrate	K7:Acetic anhydrate:36.87	PEAKS PTM
1	H3	TRUE	V(+42.01)TIM(+15.99)PKDIQLAR	TRUE	38.93	1441.8	12	1.1	481.607	3	47.5484	-60	20262	CL_08.raw	45200	2	118	129	Acetic anhydrate;Oxidation (M)	V1:Acetic anhydrate:0.00;M4:Oxidation (M):1000.00	PEAKS PTM
1	H3	TRUE	V(+42.01)TIMPK(+42.01)DIQLAR	TRUE	30.62	1467.81	12	1	490.278	3	59.5318	-60	26569	CL_08.raw	121000	2	118	129	Acetic anhydrate;Acetic anhydrate	V1:Acetic anhydrate:1000.00;K6:Acetic anhydrate:1000.00	PEAKS PTM
1	H3	TRUE	V(+42.01)TIMPKDIQLAR	TRUE	31.49	1425.8	12	-0.2	476.274	3	57.929	-60	25955	CL_08.raw		0	118	129	Acetic anhydrate	V1:Acetic anhydrate:0.00	PEAKS PTM
1	H3	TRUE	VT(+114.04)IM(+15.99)PKDIQLAR	TRUE	33.29	1513.83	12	1.3	505.617	3	42.9078	-60	17206	CL_08.raw	1310000	1	118	129	Ubiquitin;Oxidation (M)	T2:Ubiquitin:0.00;M4:Oxidation (M):1000.00	PEAKS PTM
1	H3	TRUE	VTIM(+15.99)PK(+114.04)DIQLAR	TRUE	56.73	1513.83	12	0.8	505.617	3	44.2166	-60	17936	CL_08.raw	6070000	7	118	129	Oxidation (M);Ubiquitin	M4:Oxidation (M):1000.00;K6:Ubiquitin:61.69	PEAKS PTM
1	H3	TRUE	VTIM(+15.99)PK(+383.23)DIQLAR	TRUE	57.33	1783.01	12	1.7	446.761	4	44.5857	-40	18822	CL_08.raw	2860000	4	118	129	Oxidation (M);Ubiquitination	M4:Oxidation (M):1000.00;K6:Ubiquitination:1000.00	PEAKS PTM
1	H3	TRUE	VTIM(+15.99)PK(+42.01)DIQLAR	TRUE	71.46	1441.8	12	0	721.905	2	50.0213	-40	21600	CL_08.raw	82100000	8	118	129	Oxidation (M);Acetic anhydrate	M4:Oxidation (M):1000.00;K6:Acetic anhydrate:96.93	PEAKS PTM
1	H3	TRUE	VTIMPK(+114.04)DIQLAR	TRUE	61.25	1497.83	12	0.6	500.285	3	50.1404	-60	21810	CL_08.raw	1290000	2	118	129	Ubiquitin	K6:Ubiquitin:49.79	PEAKS PTM
1	H3	TRUE	VTIMPK(+383.23)DIQ	TRUE	27.32	1426.8	9	4.9	714.409	2	56.9523	-40	25486	CL_08.raw		0	118	126	Ubiquitination	K6:Ubiquitination:1000.00	PEAKS PTM
1	H3	TRUE	VTIMPK(+383.23)DIQLAR	TRUE	47.16	1767.02	12	-0.3	590.013	3	50.4321	-60	22103	CL_08.raw	325000	2	118	129	Ubiquitination	K6:Ubiquitination:1000.00	PEAKS PTM
1	H3	TRUE	VTIMPK(+42.01)DIQLAR	TRUE	75.84	1425.8	12	-0.1	713.908	2	56.4225	-40	25402	CL_08.raw	23000000	4	118	129	Acetic anhydrate	K6:Acetic anhydrate:87.95	PEAKS PTM
1	H3	TRUE	TIMPK(+42.01)DIQLAR	TRUE	39.92	1326.73	11	1.6	664.375	2	56.4554	-60	25163	CL_08.raw	13400	1	119	129	Acetic anhydrate	K5:Acetic anhydrate:42.68	PEAKS PTM
1	H3	TRUE	IMPK(+42.01)DIQLAR	TRUE	46.99	1225.69	10	1.2	613.851	2	56.4554	-60	25158	CL_08.raw	42300	1	120	129	Acetic anhydrate	K4:Acetic anhydrate:28.36	PEAKS PTM
1	H3	TRUE	MPK(+42.01)DIQLAR	TRUE	56.37	1112.6	9	0.2	557.308	2	56.4273	-60	25379	CL_08.raw	35900	1	121	129	Acetic anhydrate	K3:Acetic anhydrate:32.28	PEAKS PTM
1	H3	TRUE	P(+42.01)KDIQLAR	TRUE	38.05	981.561	8	-0.3	491.787	2	49.9885	-60	21788	CL_08.raw	153000	1	122	129	Acetic anhydrate	P1:Acetic anhydrate:0.00	PEAKS PTM
1	H3	TRUE	PK(+42.01)DIQLAR	TRUE	45.98	981.561	8	2.3	491.789	2	56.6181	-40	25237	CL_08.raw	442000	4	122	129	Acetic anhydrate	K2:Acetic anhydrate:14.02	PEAKS PTM
6	H4	TRUE	K(+42.01)VLRDNIQGITK(+42.01)PAIR	TRUE	68.05	1905.12	16	0.2	636.046	3	49.8353	-60	21671	CL_08.raw	247000	1	21	36	Acetic anhydrate;Acetic anhydrate	K1:Acetic anhydrate:1000.00;K12:Acetic anhydrate:1000.00	PEAKS PTM
6	H4	TRUE	DNIQGIT(+114.04)KPAIR	TRUE	51.21	1438.79	12	0.7	720.402	2	35.5132	-40	13613	CL_08.raw	625000	3	25	36	Ubiquitin	T7:Ubiquitin:0.00	PEAKS PTM
6	H4	TRUE	DNIQGITK(+114.04)PAIR	TRUE	57.24	1438.79	12	0.7	720.402	2	35.5132	-40	13348	CL_08.raw	3230000	3	25	36	Ubiquitin	K8:Ubiquitin:17.01	PEAKS PTM
6	H4	TRUE	DNIQGITK(+383.23)P	TRUE	49.66	1367.75	9	5.4	684.887	2	42.8871	-40	17480	CL_08.raw	25700	1	25	33	Ubiquitination	K8:Ubiquitination:1000.00	PEAKS PTM
6	H4	TRUE	DNIQGITK(+383.23)PAIR	TRUE	46.29	1707.97	12	2.3	428.002	4	37.262	-60	14519	CL_08.raw	403000	4	25	36	Ubiquitination	K8:Ubiquitination:1000.00	PEAKS PTM
6	H4	TRUE	DNIQGITK(+42.01)PAIR	TRUE	71.92	1366.76	12	1.3	684.387	2	42.6094	-40	17343	CL_08.raw	9790000	2	25	36	Acetic anhydrate	K8:Acetic anhydrate:104.80	PEAKS PTM
6	H4	TRUE	DNIQGITK(+42.01)PAIRR	TRUE	23.64	1522.86	13	0.1	508.627	3	39.1462	-60	15414	CL_08.raw	53100	1	25	37	Acetic anhydrate	K8:Acetic anhydrate:20.76	PEAKS PTM
6	H4	TRUE	DNIQGITKPAIR	TRUE	105.68	1324.75	12	0.5	663.381	2	33.2612	-40	11880	CL_08.raw	27500	1	25	36			DB Search
6	H4	TRUE	IQGITK(+42.01)PAIR	TRUE	26.31	1137.69	10	0.8	569.851	2	42.6146	-60	17283	CL_08.raw	10600	1	27	36	Acetic anhydrate	K6:Acetic anhydrate:39.44	PEAKS PTM
6	H4	TRUE	QGITK(+42.01)PAIR	TRUE	40.36	1024.6	9	0.9	513.309	2	42.6522	-60	17257	CL_08.raw	26400	1	28	36	Acetic anhydrate	K5:Acetic anhydrate:49.79	PEAKS PTM
6	H4	TRUE	GITK(+42.01)PAIR	TRUE	22.63	896.544	8	0.9	449.28	2	42.6522	-60	17330	CL_08.raw	125000	1	29	36	Acetic anhydrate	K4:Acetic anhydrate:37.54	PEAKS PTM
6	H4	TRUE	I(+42.01)SGLIYEETR	TRUE	55.91	1221.62	10	-1	611.819	2	46.2041	-40	19450	CL_08.raw	718000	2	47	56	Acetic anhydrate	I1:Acetic anhydrate:1000.00	PEAKS PTM
6	H4	TRUE	ISGLIYEETR	TRUE	121.11	1179.61	10	3	590.816	2	40.4889	-40	16353	CL_08.raw	9360000	2	47	56			DB Search
6	H4	TRUE	G(+42.01)VLKVFLENVIR	TRUE	34.34	1427.85	12	-0.1	476.957	3	89.7982	-60	34886	CL_08.raw	19500	1	57	68	Acetic anhydrate	G1:Acetic anhydrate:5.08	PEAKS PTM
6	H4	TRUE	GVLK(+42.01)VFLENVIR	TRUE	51.95	1427.85	12	0	714.932	2	89.809	-40	34910	CL_08.raw	267000	1	57	68	Acetic anhydrate	K4:Acetic anhydrate:40.63	PEAKS PTM
6	H4	TRUE	VFLENVIR	TRUE	119.97	988.571	8	2.1	495.294	2	54.7235	-40	24300	CL_08.raw	229000	1	61	68			DB Search
6	H4	TRUE	D(+42.01)AVTYTEHAK(+42.01)R	TRUE	35.74	1373.66	11	0	458.893	3	23.0183	-60	6324	CL_08.raw	183000	2	69	79	Acetic anhydrate;Acetic anhydrate	D1:Acetic anhydrate:1000.00;K10:Acetic anhydrate:1000.00	PEAKS PTM
6	H4	TRUE	DAVTYT(+114.04)EHAKR	TRUE	25.84	1403.68	11	1.4	702.848	2	17.4589	-40	3225	CL_08.raw	31500	2	69	79	Ubiquitin	T6:Ubiquitin:0.00	PEAKS PTM
6	H4	TRUE	DAVTYTEH	TRUE	48.17	934.403	8	-0.1	468.209	2	15.4872	-60	2465	CL_08.raw	10300	1	69	76			DB Search
6	H4	TRUE	DAVTYTEHAK	TRUE	118.02	1133.54	10	-0.1	567.775	2	16.2832	-40	2803	CL_08.raw	23900	1	69	78			DB Search
6	H4	TRUE	DAVTYTEHAK(+114.04)R	TRUE	57.14	1403.68	11	0.9	468.901	3	17.4137	-60	3116	CL_08.raw	410000	3	69	79	Ubiquitin	K10:Ubiquitin:42.89	PEAKS PTM
6	H4	TRUE	DAVTYTEHAK(+383.23)R	TRUE	31.83	1672.86	11	-3.6	558.627	3	20.6172	-80	5071	CL_08.raw	99000	1	69	79	Ubiquitination	K10:Ubiquitination:1000.00	PEAKS PTM
6	H4	TRUE	DAVTYTEHAK(+42.01)R	TRUE	73.52	1331.65	11	2	666.832	2	22.9318	-40	6364	CL_08.raw	7380000	5	69	79	Acetic anhydrate	K10:Acetic anhydrate:148.12	PEAKS PTM
6	H4	TRUE	VTYTEHAK(+42.01)R	TRUE	54.2	1145.58	9	0	573.799	2	22.9373	-60	6246	CL_08.raw	336000	3	71	79	Acetic anhydrate	K8:Acetic anhydrate:52.22	PEAKS PTM
6	H4	TRUE	TYTEHAK(+42.01)R	TRUE	61.04	1046.51	8	0.2	524.265	2	22.9373	-60	6382	CL_08.raw	388000	1	72	79	Acetic anhydrate	K7:Acetic anhydrate:72.73	PEAKS PTM
6	H4	TRUE	YTEHAK(+42.01)R	TRUE	41.03	945.467	7	0.3	473.741	2	22.9766	-60	6416	CL_08.raw	61700	1	73	79	Acetic anhydrate	K6:Acetic anhydrate:56.99	PEAKS PTM
6	H4	TRUE	K(+42.01)TVTAMDVVYALK(+114.04)R	TRUE	59.49	1749.94	14	-0.4	584.322	3	71.6092	-40	30630	CL_08.raw	230000	1	80	93	Acetic anhydrate;Ubiquitin	K1:Acetic anhydrate:51.99;K13:Ubiquitin:54.41	PEAKS PTM
6	H4	TRUE	K(+42.01)TVTAMDVVYALK(+42.01)R	TRUE	75.08	1677.91	14	1.2	560.312	3	78.6147	-40	32353	CL_08.raw	2180000	2	80	93	Acetic anhydrate;Acetic anhydrate	K1:Acetic anhydrate:1000.00;K13:Acetic anhydrate:1000.00	PEAKS PTM
6	H4	TRUE	KT(+114.04)VTAMDVVYALK(+42.01)R	TRUE	49.03	1749.94	14	0.1	584.322	3	75.2946	-40	31463	CL_08.raw	123000	1	80	93	Ubiquitin;Acetic anhydrate	T2:Ubiquitin:0.00;K13:Acetic anhydrate:40.43	PEAKS PTM
6	H4	TRUE	KTVTAM(+15.99)DVVYALK(+42.01)R	TRUE	51.56	1651.9	14	0.4	551.64	3	61.7738	-60	27498	CL_08.raw	51000	2	80	93	Oxidation (M);Acetic anhydrate	M6:Oxidation (M):1000.00;K13:Acetic anhydrate:29.09	PEAKS PTM
6	H4	TRUE	TVTAMDVVYALK(+42.01)R	TRUE	30.85	1507.81	13	0.1	503.61	3	78.1377	-60	32241	CL_08.raw	12700	1	81	93	Acetic anhydrate	K12:Acetic anhydrate:16.94	PEAKS PTM
2	Ubiquitin	TRUE	M(+15.99)QIFVK(+42.01)TLTGK	TRUE	72.74	1322.73	11	-0.2	662.371	2	50.8012	-60	22571	CL_08.raw	86100	1	1	11	Oxidation (M);Acetic anhydrate	M1:Oxidation (M):1000.00;K6:Acetic anhydrate:30.64	PEAKS PTM
2	Ubiquitin	TRUE	M(+42.01)QIFVK(+42.01)TLTGK	TRUE	72.49	1348.74	11	-0.2	675.378	2	89.1862	-40	34784	CL_08.raw	463000	1	1	11	Acetic anhydrate;Acetic anhydrate	M1:Acetic anhydrate:153.52;K6:Acetic anhydrate:45.16	PEAKS PTM
2	Ubiquitin	TRUE	MQIFVK(+42.01)TLTGK	TRUE	23.85	1306.73	11	-1.1	654.372	2	61.4549	-40	27291	CL_08.raw	17100	1	1	11	Acetic anhydrate	K6:Acetic anhydrate:0.00	PEAKS PTM
2	Ubiquitin	TRUE	TITLEVEPSDTIENVK	TRUE	114.64	1786.92	16	0.1	596.647	3	53.5	-60	23694	CL_08.raw	18900	1	12	27			DB Search
2	Ubiquitin	TRUE	A(+42.01)K(+42.01)IQDKEGIPPDQQR	TRUE	47.89	1805.93	15	0.4	602.983	3	32.1098	-60	13573	CL_08.raw	737000	1	28	42	Acetic anhydrate;Acetic anhydrate	A1:Acetic anhydrate:0.00;K2:Acetic anhydrate:0.00	PEAKS PTM
2	Ubiquitin	TRUE	A(+42.01)KIQDK(+42.01)EGIPPDQQR	TRUE	73.6	1805.93	15	-0.2	602.983	3	30.7973	-60	10705	CL_08.raw	1030000	2	28	42	Acetic anhydrate;Acetic anhydrate	A1:Acetic anhydrate:0.00;K6:Acetic anhydrate:42.89	PEAKS PTM
2	Ubiquitin	TRUE	I(+42.01)QDKEGIPPDQQR	TRUE	35.85	1564.78	13	0.7	522.602	3	24.2133	-60	7247	CL_08.raw	71500	1	30	42	Acetic anhydrate	I1:Acetic anhydrate:0.00	PEAKS PTM
2	Ubiquitin	TRUE	IQDK(+42.01)EGIPPDQQR	TRUE	61.89	1564.78	13	2.4	783.401	2	24.2591	-40	7223	CL_08.raw	1000000	1	30	42	Acetic anhydrate	K4:Acetic anhydrate:22.45	PEAKS PTM
2	Ubiquitin	TRUE	EGIPPDQQR	TRUE	99.28	1038.51	9	0.3	520.262	2	13.459	-40	1826	CL_08.raw	59300	1	34	42			DB Search
2	Ubiquitin	TRUE	RLIFAGK(+114.04)QLEDGR	TRUE	32.04	1615.88	13	2.2	539.635	3	81.3577	-60	33072	CL_08.raw	400000	2	42	54	Ubiquitin	K7:Ubiquitin:1000.00	PEAKS PTM
2	Ubiquitin	TRUE	RLIFAGK(+42.01)QLEDGR	TRUE	79.74	1543.85	13	-0.1	515.623	3	49.1568	-60	21119	CL_08.raw	573000	2	42	54	Acetic anhydrate	K7:Acetic anhydrate:41.24	PEAKS PTM
2	Ubiquitin	TRUE	L(+42.01)IFAGK(+114.04)QLEDGR	TRUE	26.1	1501.79	12	-0.4	751.901	2	66.0972	-40	28903	CL_08.raw	30300	1	43	54	Acetic anhydrate;Ubiquitin	L1:Acetic anhydrate:1000.00;K6:Ubiquitin:1000.00	PEAKS PTM
2	Ubiquitin	TRUE	L(+42.01)IFAGK(+42.01)QLEDGR	TRUE	79.77	1429.76	12	1.6	715.887	2	69.8609	-40	30116	CL_08.raw	1060000	2	43	54	Acetic anhydrate;Acetic anhydrate	L1:Acetic anhydrate:1000.00;K6:Acetic anhydrate:1000.00	PEAKS PTM
2	Ubiquitin	TRUE	L(+42.01)IFAGKQLEDGR	TRUE	50.07	1387.75	12	0.4	463.589	3	53.0626	-60	23547	CL_08.raw	25100	1	43	54	Acetic anhydrate	L1:Acetic anhydrate:0.00	PEAKS PTM
2	Ubiquitin	TRUE	LIFAGK(+114.04)QLEDGR	TRUE	72.91	1459.78	12	0.7	487.6	3	42.7275	-60	17436	CL_08.raw	7710000	4	43	54	Ubiquitin	K6:Ubiquitin:1000.00	PEAKS PTM
2	Ubiquitin	TRUE	LIFAGK(+383.23)QLEDGR	TRUE	59.17	1728.96	12	-0.2	433.248	4	46.1714	-60	19547	CL_08.raw	2980000	3	43	54	Ubiquitination	K6:Ubiquitination:1000.00	PEAKS PTM
2	Ubiquitin	TRUE	LIFAGK(+42.01)QLED	TRUE	33.38	1174.62	10	2.4	588.32	2	56.3844	-40	25115	CL_08.raw	806000	1	43	52	Acetic anhydrate	K6:Acetic anhydrate:19.39	PEAKS PTM
2	Ubiquitin	TRUE	LIFAGK(+42.01)QLEDGR	TRUE	85.42	1387.75	12	1.4	694.881	2	49.7354	-40	21431	CL_08.raw	406000000	12	43	54	Acetic anhydrate	K6:Acetic anhydrate:79.02	PEAKS PTM
2	Ubiquitin	TRUE	LIFAGKQLEDGR	TRUE	120.32	1345.74	12	0.7	449.586	3	42.5345	-60	17225	CL_08.raw	196000	2	43	54			DB Search
2	Ubiquitin	TRUE	IFAGK(+383.23)QLEDGR	TRUE	31.55	1615.88	11	2.2	539.635	3	77.6618	-60	32191	CL_08.raw	15700	1	44	54	Ubiquitination	K5:Ubiquitination:1000.00	PEAKS PTM
2	Ubiquitin	TRUE	IFAGK(+42.01)QLEDGR	TRUE	48.59	1274.66	11	1.1	638.339	2	50.3184	-60	22083	CL_08.raw	111000	2	44	54	Acetic anhydrate	K5:Acetic anhydrate:28.70	PEAKS PTM
2	Ubiquitin	TRUE	FAGK(+114.04)QLEDGR	TRUE	58.84	1233.61	10	-0.2	617.812	2	43.7636	-60	17958	CL_08.raw	235000	2	45	54	Ubiquitin	K4:Ubiquitin:1000.00	PEAKS PTM
2	Ubiquitin	TRUE	FAGK(+42.01)QLEDGR	TRUE	57.89	1161.58	10	0.4	581.796	2	50.3184	-60	22825	CL_08.raw	2180000	5	45	54	Acetic anhydrate	K4:Acetic anhydrate:56.34	PEAKS PTM
2	Ubiquitin	TRUE	A(+42.01)GKQLEDGR	TRUE	33.43	1014.51	9	-0.6	508.262	2	49.8238	-60	21649	CL_08.raw	474000	2	46	54	Acetic anhydrate	A1:Acetic anhydrate:0.00	PEAKS PTM
2	Ubiquitin	TRUE	AGK(+114.04)QLEDGR	TRUE	29.68	1086.54	9	-0.5	544.278	2	43.7636	-60	18055	CL_08.raw	18100	1	46	54	Ubiquitin	K3:Ubiquitin:1000.00	PEAKS PTM
2	Ubiquitin	TRUE	AGK(+42.01)QLEDGR	TRUE	34.85	1014.51	9	0.1	508.262	2	50.3184	-60	22132	CL_08.raw	474000	2	46	54	Acetic anhydrate	K3:Acetic anhydrate:28.86	PEAKS PTM
2	Ubiquitin	TRUE	G(+42.01)KQLEDGR	TRUE	36.53	943.472	8	0	472.743	2	50.2534	-60	22375	CL_08.raw	553000	2	47	54	Acetic anhydrate	G1:Acetic anhydrate:0.00	PEAKS PTM
2	Ubiquitin	TRUE	GK(+114.04)QLEDGR	TRUE	28.96	1015.5	8	0.2	508.76	2	43.7636	-60	18053	CL_08.raw	21400	1	47	54	Ubiquitin	K2:Ubiquitin:1000.00	PEAKS PTM
2	Ubiquitin	TRUE	QLEDGR	TRUE	109.62	716.345	6	0.6	359.18	2	49.6833	-60	21513	CL_08.raw	83900	2	49	54			DB Search
2	Ubiquitin	TRUE	T(+42.01)LSDYNIQK	TRUE	43.21	1122.56	9	-0.2	562.285	2	32.946	-60	11775	CL_08.raw	199000	2	55	63	Acetic anhydrate	T1:Acetic anhydrate:44.33	PEAKS PTM
2	Ubiquitin	TRUE	T(+42.01)LSDYNIQKESTLHLVLR	TRUE	33.03	2171.16	18	0.8	724.727	3	89.0763	-40	34513	CL_08.raw	533000	1	55	72	Acetic anhydrate	T1:Acetic anhydrate:0.00	PEAKS PTM
2	Ubiquitin	TRUE	TLS(+114.04)DYNIQKESTLHLVLR	TRUE	51.26	2243.19	18	0.5	748.738	3	63.6207	-40	27794	CL_08.raw	1830000	1	55	72	Ubiquitin	S3:Ubiquitin:0.00	PEAKS PTM
2	Ubiquitin	TRUE	TLSDYNIQK	TRUE	121.33	1080.55	9	2.2	541.281	2	27.1149	-60	8937	CL_08.raw	4890000	1	55	63			DB Search
2	Ubiquitin	TRUE	TLSDYNIQK(+114.04)ESTLHLVLR	TRUE	96.04	2243.19	18	1.7	561.806	4	63.5391	-60	27976	CL_08.raw	8370000	3	55	72	Ubiquitin	K9:Ubiquitin:32.28	PEAKS PTM
2	Ubiquitin	TRUE	TLSDYNIQK(+383.23)ESTLHLVLR	TRUE	72.73	2512.38	18	0.5	629.102	4	69.7547	-60	29936	CL_08.raw	1450000	1	55	72	Ubiquitination	K9:Ubiquitination:1000.00	PEAKS PTM
2	Ubiquitin	TRUE	TLSDYNIQK(+42.01)	TRUE	49.47	1122.56	9	-0.5	562.285	2	37.994	-60	14801	CL_08.raw	341000	2	55	63	Acetic anhydrate	K9:Acetic anhydrate:66.64	PEAKS PTM
2	Ubiquitin	TRUE	TLSDYNIQK(+42.01)ESTLHLVLR	TRUE	88.21	2171.16	18	2.3	724.728	3	69.3654	-40	29775	CL_08.raw	6270000	3	55	72	Acetic anhydrate	K9:Acetic anhydrate:81.34	PEAKS PTM
2	Ubiquitin	TRUE	TLSDYNIQKESTLHLVLR	TRUE	27.21	2129.15	18	-0.4	533.294	4	63.0063	-80	27846	CL_08.raw	115000	1	55	72			DB Search
2	Ubiquitin	TRUE	N(+42.01)IQKESTLHLVLR	TRUE	33.05	1591.9	13	1.2	531.643	3	57.4865	-60	25770	CL_08.raw	69600	1	60	72	Acetic anhydrate	N1:Acetic anhydrate:0.00	PEAKS PTM
2	Ubiquitin	TRUE	I(+42.01)QKESTLHLVLR	TRUE	44.43	1477.86	12	-0.2	493.628	3	55.0045	-80	24476	CL_08.raw	200000	1	61	72	Acetic anhydrate	I1:Acetic anhydrate:0.00	PEAKS PTM
2	Ubiquitin	TRUE	ESTLHLVLR	TRUE	121.44	1066.61	9	0.3	534.314	2	44.5857	-40	18783	CL_08.raw	1450000	1	64	72			DB Search
2	Ubiquitin	TRUE	TLHLVLR	TRUE	119.29	850.539	7	0.1	426.277	2	42.1484	-60	17184	CL_08.raw	28900	1	66	72			DB Search
